# Supplementary material for: Cold storage of mouse hearts prior to cardiomyocyte isolation preserves electromechanical function, microstructure, and gene expression for 24 h
Source: Basic Res Cardiol. 2025 Jul 29;120(5):1055–74. doi: 10.1007/s00395-025-01131-y (PMC12518438; doi:10.1007/s00395-025-01131-y)
Supplement: Supplementary file 2 — Supplementary file2 (XLSX 7122 KB) [file 395_2025_1131_MOESM2_ESM.xlsx]

## Sheet: CSP vs CTRL
Ensembl 102 Gene stable ID	raw counts	log2FoldChange	log2FoldChange Standard Error	Wald statistics	p value	adjusted p value	chr	Start	Stop	Name	Description	Gene Type	NCBI ID	Hyperlink
ENSMUSG00000003545	22037.4	1.86078	0.182413	10.201	1.96312e-24	4.36716e-20	7	19302696	19310051	Fosb	FBJ osteosarcoma oncogene B	protein_coding	14282	https://www.ncbi.nlm.nih.gov/gene/14282
ENSMUSG00000076613	7.55507	-22.4144	2.41626	-9.27647	1.75182e-20	1.94855e-16	12	113302965	113307933	Ighg2b	immunoglobulin heavy constant gamma 2B	IG_C_gene
ENSMUSG00000041559	524.336	-3.16397	0.371798	-8.50993	1.74041e-17	1.29057e-13	1	134037254	134048277	Fmod	fibromodulin	protein_coding	14264	https://www.ncbi.nlm.nih.gov/gene/14264
ENSMUSG00000020473	1177.4	-2.10627	0.249717	-8.43462	3.32273e-17	1.84794e-13	11	5861947	5872088	Aebp1	AE binding protein 1	protein_coding	11568	https://www.ncbi.nlm.nih.gov/gene/11568
ENSMUSG00000070960	8.18195	30	3.70267	8.10227	5.39429e-16	2.40003e-12	1	31615149	31616661	Gm19680	predicted gene, 19680	processed_pseudogene
ENSMUSG00000020467	618.644	-2.54371	0.324279	-7.84421	4.35702e-15	1.61544e-11	11	28853204	28926743	Efemp1	epidermal growth factor-containing fibulin-like extracellular matrix protein 1	protein_coding	216616	https://www.ncbi.nlm.nih.gov/gene/216616
ENSMUSG00000055653	447.704	-2.32809	0.30017	-7.75589	8.7726e-15	2.78793e-11	X	52272426	52613950	Gpc3	glypican 3	protein_coding	14734	https://www.ncbi.nlm.nih.gov/gene/14734
ENSMUSG00000043110	411.715	-3.97546	0.51452	-7.72655	1.105e-14	3.07274e-11	2	132868305	132880891	Lrrn4	leucine rich repeat neuronal 4	protein_coding	320974	https://www.ncbi.nlm.nih.gov/gene/320974
ENSMUSG00000024371	216.514	-3.67683	0.478714	-7.68064	1.58294e-14	3.91268e-11	17	34862604	34898265	C2	complement component 2 (within H-2S)	protein_coding	12263	https://www.ncbi.nlm.nih.gov/gene/12263
ENSMUSG00000037447	1209.86	-1.41067	0.185046	-7.62338	2.47125e-14	5.49754e-11	1	36307733	36324029	Arid5a	AT rich interactive domain 5A (MRF1-like)	protein_coding	214855	https://www.ncbi.nlm.nih.gov/gene/214855
ENSMUSG00000024164	8540.11	-2.05446	0.281156	-7.30717	2.72828e-13	5.51758e-10	17	57203970	57228136	C3	complement component 3	protein_coding	12266	https://www.ncbi.nlm.nih.gov/gene/12266
ENSMUSG00000027015	143.108	-3.04854	0.435038	-7.00754	2.42552e-12	4.49651e-09	2	71117923	71142926	Cybrd1	cytochrome b reductase 1	protein_coding	73649	https://www.ncbi.nlm.nih.gov/gene/73649
ENSMUSG00000031517	523.23	-2.24968	0.330886	-6.79896	1.05376e-11	1.80322e-08	8	54954843	55060871	Gpm6a	glycoprotein m6a	protein_coding	234267	https://www.ncbi.nlm.nih.gov/gene/234267
ENSMUSG00000024190	16234.3	1.14784	0.173431	6.61841	3.63088e-11	5.76948e-08	17	26505590	26562128	Dusp1	dual specificity phosphatase 1	protein_coding	19252	https://www.ncbi.nlm.nih.gov/gene/19252
ENSMUSG00000076569	6.82836	-17.4276	2.64053	-6.60003	4.11068e-11	6.09642e-08	6	69900424	69900977	Igkv5-39	immunoglobulin kappa variable 5-39	IG_V_gene
ENSMUSG00000026185	8784.52	-0.95023	0.144894	-6.55809	5.45029e-11	7.57795e-08	1	72857932	72874884	Igfbp5	insulin-like growth factor binding protein 5	protein_coding	16011	https://www.ncbi.nlm.nih.gov/gene/16011
ENSMUSG00000023046	932.102	-2.43305	0.374738	-6.49267	8.43266e-11	1.10349e-07	15	102144362	102149511	Igfbp6	insulin-like growth factor binding protein 6	protein_coding	16012	https://www.ncbi.nlm.nih.gov/gene/16012
ENSMUSG00000030103	5667.44	-1.15001	0.178905	-6.42806	1.2924e-10	1.59727e-07	6	108660629	108666925	Bhlhe40	basic helix-loop-helix family, member e40	protein_coding	20893	https://www.ncbi.nlm.nih.gov/gene/20893
ENSMUSG00000053897	260.928	-2.22778	0.350218	-6.36113	2.00272e-10	2.34487e-07	3	135825279	135888572	Slc39a8	solute carrier family 39 (metal ion transporter), member 8	protein_coding	67547	https://www.ncbi.nlm.nih.gov/gene/67547
ENSMUSG00000027070	166.699	-3.8362	0.608781	-6.30145	2.94881e-10	3.27996e-07	2	69424340	69586065	Lrp2	low density lipoprotein receptor-related protein 2	protein_coding	14725	https://www.ncbi.nlm.nih.gov/gene/14725
ENSMUSG00000040612	155.837	-2.87246	0.459484	-6.25149	4.06563e-10	4.30686e-07	1	166254139	166316823	Ildr2	immunoglobulin-like domain containing receptor 2	protein_coding	100039795	https://www.ncbi.nlm.nih.gov/gene/100039795
ENSMUSG00000023043	119.04	-2.50925	0.401988	-6.24211	4.31698e-10	4.36525e-07	15	102028180	102032027	Krt18	keratin 18	protein_coding	16668	https://www.ncbi.nlm.nih.gov/gene/16668
ENSMUSG00000040703	165.823	-3.44357	0.563188	-6.11442	9.69058e-10	9.3729e-07	7	25802475	25816913	Cyp2s1	cytochrome P450, family 2, subfamily s, polypeptide 1	protein_coding	74134	https://www.ncbi.nlm.nih.gov/gene/74134
ENSMUSG00000052684	38606.3	1.04622	0.172267	6.07325	1.2535e-09	1.16189e-06	4	95049034	95052222	Jun	jun proto-oncogene	protein_coding	16476	https://www.ncbi.nlm.nih.gov/gene/16476
ENSMUSG00000044006	230.989	-2.91442	0.480753	-6.0622	1.34271e-09	1.1948e-06	8	69880369	69887687	Cilp2	cartilage intermediate layer protein 2	protein_coding	68709	https://www.ncbi.nlm.nih.gov/gene/68709
ENSMUSG00000027574	147.522	-3.29946	0.551164	-5.98636	2.14586e-09	1.83603e-06	2	180934772	180954699	Nkain4	Na+/K+ transporting ATPase interacting 4	protein_coding	58237	https://www.ncbi.nlm.nih.gov/gene/58237
ENSMUSG00000090381	63.7744	-23.8151	4.02496	-5.91686	3.28154e-09	2.70374e-06	14	24069734	24070637	Gm6158	predicted gene 6158	processed_pseudogene
ENSMUSG00000078087	51.8731	23.8642	4.04398	5.90118	3.60913e-09	2.86745e-06	7	56014016	56014414	Rps12l1	ribosomal protein S12-like 1	processed_pseudogene
ENSMUSG00000073418	692.702	-1.63304	0.27725	-5.89014	3.85871e-09	2.96003e-06	17	34728380	34743882	C4b	complement component 4B (Chido blood group)	protein_coding	12268	https://www.ncbi.nlm.nih.gov/gene/12268
ENSMUSG00000028871	137.141	-3.04672	0.519512	-5.86457	4.50306e-09	3.33917e-06	4	124986430	125009099	Rspo1	R-spondin 1	protein_coding	192199	https://www.ncbi.nlm.nih.gov/gene/192199
ENSMUSG00000086922	42.3893	23.4084	4.01057	5.83668	5.32523e-09	3.82146e-06	6	31141979	31142663	Gm13835	predicted gene 13835	processed_pseudogene
ENSMUSG00000054545	52.4363	-3.14683	0.543526	-5.78966	7.05269e-09	4.90295e-06	1	88134809	88218997	Ugt1a6a	UDP glucuronosyltransferase 1 family, polypeptide A6A	protein_coding	94284	https://www.ncbi.nlm.nih.gov/gene/94284
ENSMUSG00000025105	63.1838	-3.6298	0.636029	-5.70697	1.15002e-08	7.75256e-06	7	81966653	81992307	Bnc1	basonuclin 1	protein_coding	12173	https://www.ncbi.nlm.nih.gov/gene/12173
ENSMUSG00000058297	539.044	-1.12523	0.203366	-5.53304	3.14722e-08	2.05921e-05	10	60106219	60135198	Spock2	sparc/osteonectin, cwcv and kazal-like domains proteoglycan 2	protein_coding	94214	https://www.ncbi.nlm.nih.gov/gene/94214
ENSMUSG00000049436	161.356	-3.85534	0.698333	-5.52077	3.37509e-08	2.10199e-05	16	38773184	38800328	Upk1b	uroplakin 1B	protein_coding	22268	https://www.ncbi.nlm.nih.gov/gene/22268
ENSMUSG00000028341	1297.62	-2.07759	0.376417	-5.5194	3.40159e-08	2.10199e-05	4	48045153	48086447	Nr4a3	nuclear receptor subfamily 4, group A, member 3	protein_coding	18124	https://www.ncbi.nlm.nih.gov/gene/18124
ENSMUSG00000001739	261.37	-2.1382	0.389315	-5.49221	3.96934e-08	2.38654e-05	5	136966616	136975858	Cldn15	claudin 15	protein_coding	60363	https://www.ncbi.nlm.nih.gov/gene/60363
ENSMUSG00000042985	1283.36	-3.75888	0.68621	-5.47774	4.308e-08	2.52199e-05	5	136038496	136046487	Upk3b	uroplakin 3B	protein_coding	100647	https://www.ncbi.nlm.nih.gov/gene/100647
ENSMUSG00000004814	66.8505	-2.44799	0.452158	-5.414	6.16308e-08	3.51549e-05	5	135569937	135573049	Ccl24	chemokine (C-C motif) ligand 24	protein_coding	56221	https://www.ncbi.nlm.nih.gov/gene/56221
ENSMUSG00000003665	136.734	-2.4914	0.461285	-5.40099	6.62741e-08	3.64042e-05	17	17843323	17855205	Has1	hyaluronan synthase 1	protein_coding	15116	https://www.ncbi.nlm.nih.gov/gene/15116
ENSMUSG00000029135	4028.68	-0.979844	0.181493	-5.39878	6.70939e-08	3.64042e-05	5	32135801	32157842	Fosl2	fos-like antigen 2	protein_coding	14284	https://www.ncbi.nlm.nih.gov/gene/14284
ENSMUSG00000050335	142.739	-1.66154	0.308294	-5.38948	7.06608e-08	3.74267e-05	14	47367751	47386160	Lgals3	lectin, galactose binding, soluble 3	protein_coding	16854	https://www.ncbi.nlm.nih.gov/gene/16854
ENSMUSG00000038725	1035.68	-1.77576	0.330571	-5.3718	7.79565e-08	4.03307e-05	15	44457494	44601369	Pkhd1l1	polycystic kidney and hepatic disease 1-like 1	protein_coding	192190	https://www.ncbi.nlm.nih.gov/gene/192190
ENSMUSG00000022893	7606.21	-0.82048	0.153648	-5.34	9.29447e-08	4.6992e-05	16	85793827	85803113	Adamts1	a disintegrin-like and metallopeptidase (reprolysin type) with thrombospondin type 1 motif, 1	protein_coding	11504	https://www.ncbi.nlm.nih.gov/gene/11504
ENSMUSG00000027559	64.8652	-6.91457	1.29599	-5.33535	9.53608e-08	4.71421e-05	3	14863512	14872523	Car3	carbonic anhydrase 3	protein_coding	12350	https://www.ncbi.nlm.nih.gov/gene/12350
ENSMUSG00000035930	93.1978	-3.15882	0.60512	-5.22016	1.78766e-07	8.64528e-05	8	110029153	110039740	Chst4	carbohydrate sulfotransferase 4	protein_coding	26887	https://www.ncbi.nlm.nih.gov/gene/26887
ENSMUSG00000032554	1074.25	-1.29302	0.249358	-5.18542	2.15529e-07	0.000102014	9	103204001	103230444	Trf	transferrin	protein_coding	22041	https://www.ncbi.nlm.nih.gov/gene/22041
ENSMUSG00000023039	119.385	-3.86321	0.752387	-5.13461	2.8273e-07	0.000130112	15	101411043	101430313	Krt7	keratin 7	protein_coding	110310	https://www.ncbi.nlm.nih.gov/gene/110310
ENSMUSG00000027840	41.4966	-4.20063	0.818508	-5.13206	2.8659e-07	0.000130112	3	104945272	104961921	Wnt2b	wingless-type MMTV integration site family, member 2B	protein_coding	22414	https://www.ncbi.nlm.nih.gov/gene/22414
ENSMUSG00000031283	87.2909	-2.57077	0.501448	-5.1267	2.9486e-07	0.000131189	X	143285674	143394262	Chrdl1	chordin-like 1	protein_coding	83453	https://www.ncbi.nlm.nih.gov/gene/83453
ENSMUSG00000029082	71.3295	-2.68809	0.525952	-5.1109	3.20629e-07	0.000139857	5	43818885	43843986	Bst1	bone marrow stromal cell antigen 1	protein_coding	12182	https://www.ncbi.nlm.nih.gov/gene/12182
ENSMUSG00000020120	452.358	-1.3126	0.257715	-5.09324	3.51996e-07	0.000149699	11	16971206	17052381	Plek	pleckstrin	protein_coding	56193	https://www.ncbi.nlm.nih.gov/gene/56193
ENSMUSG00000019960	2515.61	1.71882	0.337637	5.09075	3.5665e-07	0.000149699	10	99263231	99267489	Dusp6	dual specificity phosphatase 6	protein_coding	67603	https://www.ncbi.nlm.nih.gov/gene/67603
ENSMUSG00000034687	105.775	-1.99576	0.39258	-5.08369	3.70171e-07	0.000152497	5	96373955	96784728	Fras1	Fraser extracellular matrix complex subunit 1	protein_coding	231470	https://www.ncbi.nlm.nih.gov/gene/231470
ENSMUSG00000009281	811.38	-1.57303	0.310318	-5.0691	3.99698e-07	0.000161667	6	48569696	48572789	Rarres2	retinoic acid receptor responder (tazarotene induced) 2	protein_coding	71660	https://www.ncbi.nlm.nih.gov/gene/71660
ENSMUSG00000064368	10851.4	-1.50567	0.299564	-5.02619	5.00315e-07	0.00019875	MT	13552	14070	mt-Nd6	mitochondrially encoded NADH dehydrogenase 6	protein_coding	17722	https://www.ncbi.nlm.nih.gov/gene/17722
ENSMUSG00000008035	5864.75	-0.944371	0.189552	-4.98213	6.28878e-07	0.000245439	X	10715013	10719690	Mid1ip1	Mid1 interacting protein 1 (gastrulation specific G12-like (zebrafish))	protein_coding	68041	https://www.ncbi.nlm.nih.gov/gene/68041
ENSMUSG00000020911	178.281	-3.41591	0.689638	-4.9532	7.30034e-07	0.000280006	11	100140810	100148665	Krt19	keratin 19	protein_coding	16669	https://www.ncbi.nlm.nih.gov/gene/16669
ENSMUSG00000076532	1.42173	-19.8253	4.04077	-4.90633	9.27966e-07	0.000349891	6	68768555	68769103	Igkv4-91	immunoglobulin kappa chain variable 4-91	IG_V_gene
ENSMUSG00000049382	111.645	-3.02549	0.617325	-4.90096	9.53673e-07	0.00035359	15	101996698	102004482	Krt8	keratin 8	protein_coding	16691	https://www.ncbi.nlm.nih.gov/gene/16691
ENSMUSG00000078880	31.2113	-5.98425	1.22743	-4.87542	1.08578e-06	0.00039597	2	176613364	176636344	Gm14308	predicted gene 14308	protein_coding	100043381	https://www.ncbi.nlm.nih.gov/gene/100043381
ENSMUSG00000026051	43.0278	-3.03941	0.632411	-4.80608	1.53921e-06	0.000552277	1	43730602	43742578	Ecrg4	ECRG4 augurin precursor	protein_coding	78896	https://www.ncbi.nlm.nih.gov/gene/78896
ENSMUSG00000061780	45.7034	-6.27258	1.31646	-4.76475	1.89092e-06	0.000667703	10	79890853	79892655	Cfd	complement factor D (adipsin)	protein_coding	11537	https://www.ncbi.nlm.nih.gov/gene/11537
ENSMUSG00000082585	153.229	-19.1474	4.02333	-4.7591	1.94457e-06	0.000675921	15	74093686	74094333	Gm15387	predicted gene 15387	processed_pseudogene
ENSMUSG00000039899	3151.25	-0.776646	0.16358	-4.7478	2.05644e-06	0.000703807	5	21372642	21378374	Fgl2	fibrinogen-like protein 2	protein_coding	14190	https://www.ncbi.nlm.nih.gov/gene/14190
ENSMUSG00000031362	1.89745	-14.4822	3.06806	-4.72031	2.35483e-06	0.00079372	X	73233688	73243130	Xlr4c	X-linked lymphocyte-regulated 4C	protein_coding	72891	https://www.ncbi.nlm.nih.gov/gene/72891
ENSMUSG00000006403	274.855	-2.21745	0.471595	-4.70202	2.57605e-06	0.000855327	1	171250421	171260637	Adamts4	a disintegrin-like and metallopeptidase (reprolysin type) with thrombospondin type 1 motif, 4	protein_coding	240913	https://www.ncbi.nlm.nih.gov/gene/240913
ENSMUSG00000042938	202.398	-18.941	4.05796	-4.66763	3.04693e-06	0.000996793	2	146305547	146306389	Gm14117	predicted gene 14117	processed_pseudogene
ENSMUSG00000067276	48.1443	-2.78775	0.600851	-4.63966	3.48975e-06	0.00112512	X	143802231	143827414	Capn6	calpain 6	protein_coding	12338	https://www.ncbi.nlm.nih.gov/gene/12338
ENSMUSG00000061451	167.124	-1.4052	0.304718	-4.61147	3.99837e-06	0.00127068	19	5070859	5085531	Tmem151a	transmembrane protein 151A	protein_coding	381199	https://www.ncbi.nlm.nih.gov/gene/381199
ENSMUSG00000022523	154.469	-2.60165	0.564767	-4.60659	4.09318e-06	0.00128249	16	28160098	28753068	Fgf12	fibroblast growth factor 12	protein_coding	14167	https://www.ncbi.nlm.nih.gov/gene/14167
ENSMUSG00000021250	43749.1	0.644852	0.140188	4.59993	4.22643e-06	0.00130585	12	85473890	85477273	Fos	FBJ osteosarcoma oncogene	protein_coding	14281	https://www.ncbi.nlm.nih.gov/gene/14281
ENSMUSG00000060962	31.7101	-4.2526	0.941411	-4.51726	6.26451e-06	0.00190904	7	30763756	30781063	Dmkn	dermokine	protein_coding	73712	https://www.ncbi.nlm.nih.gov/gene/73712
ENSMUSG00000073234	0.803743	-18.3377	4.06716	-4.50872	6.52196e-06	0.00196064	5	5573799	5576203	Gm8773	predicted gene 8773	protein_coding
ENSMUSG00000013584	335.019	-1.77542	0.394521	-4.50019	6.78921e-06	0.00201377	9	71215789	71296243	Aldh1a2	aldehyde dehydrogenase family 1, subfamily A2	protein_coding	19378	https://www.ncbi.nlm.nih.gov/gene/19378
ENSMUSG00000076934	3.94426	-17.3068	3.86241	-4.48082	7.43571e-06	0.00217651	16	19085017	19085500	Iglv1	immunoglobulin lambda variable 1	IG_V_gene
ENSMUSG00000105906	1.97809	-15.905	3.55888	-4.46911	7.85468e-06	0.00226929	16	19061618	19062071	Iglc1	immunoglobulin lambda constant 1	IG_C_gene
ENSMUSG00000097296	139.882	1.54584	0.347552	4.44779	8.67565e-06	0.00247434	8	84208920	84209609	Gm26532	predicted gene, 26532	lincRNA
ENSMUSG00000031906	169.386	-1.54435	0.35211	-4.38598	1.15465e-05	0.00325143	8	106252548	106337988	Smpd3	sphingomyelin phosphodiesterase 3, neutral	protein_coding	58994	https://www.ncbi.nlm.nih.gov/gene/58994
ENSMUSG00000028410	4187.96	0.665136	0.152218	4.36962	1.24462e-05	0.00346097	4	40722150	40737149	Dnaja1	DnaJ heat shock protein family (Hsp40) member A1	protein_coding	15502	https://www.ncbi.nlm.nih.gov/gene/15502
ENSMUSG00000018849	51.5473	-2.24257	0.515734	-4.34831	1.37189e-05	0.00376779	11	35838400	35980527	Wwc1	WW, C2 and coiled-coil domain containing 1	protein_coding	211652	https://www.ncbi.nlm.nih.gov/gene/211652
ENSMUSG00000037001	147.472	1.1422	0.263261	4.33865	1.4336e-05	0.00388926	11	58888153	58904225	Zfp39	zinc finger protein 39	protein_coding	22698	https://www.ncbi.nlm.nih.gov/gene/22698
ENSMUSG00000054364	14385.3	0.590173	0.137169	4.30254	1.68854e-05	0.00452569	12	8497661	8500009	Rhob	ras homolog family member B	protein_coding	11852	https://www.ncbi.nlm.nih.gov/gene/11852
ENSMUSG00000093861	1.89542	-17.1407	4.02976	-4.25352	2.10433e-05	0.00557296	6	68270485	68271267	Igkv1-110	immunoglobulin kappa variable 1-110	IG_V_gene
ENSMUSG00000022602	703.68	1.04443	0.245799	4.24914	2.1459e-05	0.00561621	15	74669083	74672570	Arc	activity regulated cytoskeletal-associated protein	protein_coding	11838	https://www.ncbi.nlm.nih.gov/gene/11838
ENSMUSG00000037005	100.93	-2.85058	0.673655	-4.2315	2.32133e-05	0.00600468	X	48108725	48136981	Xpnpep2	X-prolyl aminopeptidase (aminopeptidase P) 2, membrane-bound	protein_coding	170745	https://www.ncbi.nlm.nih.gov/gene/170745
ENSMUSG00000030772	1198.38	-1.83373	0.433872	-4.22644	2.37419e-05	0.00607082	7	112116017	112159057	Dkk3	dickkopf WNT signaling pathway inhibitor 3	protein_coding	50781	https://www.ncbi.nlm.nih.gov/gene/50781
ENSMUSG00000027832	131.029	-2.52865	0.598735	-4.22332	2.40724e-05	0.0060854	3	66219910	66225805	Ptx3	pentraxin related gene	protein_coding	19288	https://www.ncbi.nlm.nih.gov/gene/19288
ENSMUSG00000035000	284.541	-1.44638	0.344294	-4.20102	2.65718e-05	0.00664175	2	62330073	62412231	Dpp4	dipeptidylpeptidase 4	protein_coding	13482	https://www.ncbi.nlm.nih.gov/gene/13482
ENSMUSG00000035403	51.7545	-3.00097	0.71771	-4.18132	2.89823e-05	0.00716377	2	37776249	37799103	Crb2	crumbs family member 2	protein_coding	241324	https://www.ncbi.nlm.nih.gov/gene/241324
ENSMUSG00000063011	542.712	-3.60832	0.86675	-4.16305	3.14026e-05	0.00767673	17	25748613	25754378	Msln	mesothelin	protein_coding	56047	https://www.ncbi.nlm.nih.gov/gene/56047
ENSMUSG00000041607	136.109	-1.57545	0.380067	-4.14518	3.39544e-05	0.00821033	18	82475146	82585637	Mbp	myelin basic protein	protein_coding	17196	https://www.ncbi.nlm.nih.gov/gene/17196
ENSMUSG00000031574	54.3561	-1.82701	0.441115	-4.1418	3.44591e-05	0.00824276	8	25806555	25815982	Star	steroidogenic acute regulatory protein	protein_coding	20845	https://www.ncbi.nlm.nih.gov/gene/20845
ENSMUSG00000096108	1.44441	-15.8697	3.8446	-4.12779	3.66274e-05	0.00866822	12	114048241	114048812	Ighv11-2	immunoglobulin heavy variable V11-2	IG_V_gene
ENSMUSG00000090231	86.2258	-2.77002	0.67193	-4.12248	3.7481e-05	0.00877686	17	34856374	34862518	Cfb	complement factor B	protein_coding	14962	https://www.ncbi.nlm.nih.gov/gene/14962
ENSMUSG00000009633	2076.25	-0.778516	0.189475	-4.10881	3.97698e-05	0.00921582	1	193272161	193273217	G0s2	G0/G1 switch gene 2	protein_coding	14373	https://www.ncbi.nlm.nih.gov/gene/14373
ENSMUSG00000092329	289.225	-16.0431	3.91601	-4.0968	4.18909e-05	0.00960728	8	119910841	124345722	Galnt2l	polypeptide N-acetylgalactosaminyltransferase 2-like	protein_coding
ENSMUSG00000025746	260.448	-1.90521	0.467141	-4.07846	4.53357e-05	0.0102507	5	30013114	30019981	Il6	interleukin 6	protein_coding	16193	https://www.ncbi.nlm.nih.gov/gene/16193
ENSMUSG00000095589	1.74857	-16.4692	4.03952	-4.07701	4.56181e-05	0.0102507	12	115208095	115208591	Ighv1-55	immunoglobulin heavy variable 1-55	IG_V_gene
ENSMUSG00000098404	73.6267	-8.06802	1.99091	-4.05243	5.06879e-05	0.011276	7	15288251	15289190	Mrip-ps	Mom radiation induced polyposis, pseudogene	unprocessed_pseudogene
ENSMUSG00000039457	215.082	-1.13977	0.285593	-3.99091	6.58216e-05	0.0144066	16	5086291	5132421	Ppl	periplakin	protein_coding	19041	https://www.ncbi.nlm.nih.gov/gene/19041
ENSMUSG00000034282	48.0066	-2.19237	0.549711	-3.98822	6.65711e-05	0.0144066	11	116220559	116238077	Evpl	envoplakin	protein_coding	14027	https://www.ncbi.nlm.nih.gov/gene/14027
ENSMUSG00000026580	212.851	-1.45839	0.365717	-3.98775	6.6703e-05	0.0144066	1	164115264	164150026	Selp	selectin, platelet	protein_coding	20344	https://www.ncbi.nlm.nih.gov/gene/20344
ENSMUSG00000095253	326.294	1.01805	0.255598	3.98302	6.80447e-05	0.014555	17	32815449	32830261	Zfp799	zinc finger protein 799	protein_coding	240064	https://www.ncbi.nlm.nih.gov/gene/240064
ENSMUSG00000086320	336.505	-1.49868	0.376955	-3.97574	7.01612e-05	0.0148648	4	117700188	117700923	Gm12840	predicted gene 12840	lincRNA
ENSMUSG00000024810	103.422	-1.6273	0.41339	-3.93649	8.26826e-05	0.0173524	19	29925114	29960718	Il33	interleukin 33	protein_coding	77125	https://www.ncbi.nlm.nih.gov/gene/77125
ENSMUSG00000034227	16.3308	3.50387	0.89409	3.91892	8.89468e-05	0.0184926	11	116330704	116335399	Foxj1	forkhead box J1	protein_coding	15223	https://www.ncbi.nlm.nih.gov/gene/15223
ENSMUSG00000036098	304.927	-1.01409	0.259024	-3.91505	9.03851e-05	0.0186177	19	10208272	10240748	Myrf	myelin regulatory factor	protein_coding	225908	https://www.ncbi.nlm.nih.gov/gene/225908
ENSMUSG00000032068	35.7636	-2.54562	0.651713	-3.90604	9.38199e-05	0.0191479	9	50494525	50505482	Plet1	placenta expressed transcript 1	protein_coding	76509	https://www.ncbi.nlm.nih.gov/gene/76509
ENSMUSG00000096336	1.61626	-15.768	4.04397	-3.89914	9.65337e-05	0.0194218	6	67609713	67610508	Igkv1-135	immunoglobulin kappa variable 1-135	IG_V_gene
ENSMUSG00000026070	62.4213	-2.85541	0.732494	-3.89821	9.69083e-05	0.0194218	1	40465552	40500854	Il18r1	interleukin 18 receptor 1	protein_coding	16182	https://www.ncbi.nlm.nih.gov/gene/16182
ENSMUSG00000085272	873.135	-1.29754	0.333055	-3.89587	9.78475e-05	0.019435	7	4965260	4971168	Sbk3	SH3 domain binding kinase family, member 3	protein_coding	381835	https://www.ncbi.nlm.nih.gov/gene/381835
ENSMUSG00000026826	398.365	-1.34675	0.346891	-3.88235	0.000103453	0.0203666	2	57106830	57124003	Nr4a2	nuclear receptor subfamily 4, group A, member 2	protein_coding	18227	https://www.ncbi.nlm.nih.gov/gene/18227
ENSMUSG00000029869	87.1967	-1.77245	0.4568	-3.88014	0.000104395	0.0203716	6	41605482	41620509	Ephb6	Eph receptor B6	protein_coding	13848	https://www.ncbi.nlm.nih.gov/gene/13848
ENSMUSG00000058626	14.5829	4.97662	1.28342	3.87762	0.000105481	0.0204047	17	45630204	45659325	Capn11	calpain 11	protein_coding	268958	https://www.ncbi.nlm.nih.gov/gene/268958
ENSMUSG00000117286	0.998137	-15.7207	4.06205	-3.87013	0.000108776	0.0207252	5	37085370	37229547	Gm1043	predicted gene 1043	protein_coding	381634	https://www.ncbi.nlm.nih.gov/gene/381634
ENSMUSG00000032531	3721.69	0.640776	0.165591	3.86963	0.000109001	0.0207252	9	102716672	102733418	Amotl2	angiomotin-like 2	protein_coding	56332	https://www.ncbi.nlm.nih.gov/gene/56332
ENSMUSG00000081738	28.893	2.55108	0.660688	3.86125	0.000112807	0.021267	X	146175942	146176577	Hmgb1-ps2	high mobility group box 1, pseudogene 2	processed_pseudogene
ENSMUSG00000000308	43.3894	-2.36975	0.61419	-3.85834	0.000114162	0.0213416	2	121357714	121363737	Ckmt1	creatine kinase, mitochondrial 1, ubiquitous	protein_coding	12716	https://www.ncbi.nlm.nih.gov/gene/12716
ENSMUSG00000057092	15.3249	-5.70116	1.48101	-3.8495	0.000118359	0.0219419	7	31068172	31076704	Fxyd3	FXYD domain-containing ion transport regulator 3	protein_coding	17178	https://www.ncbi.nlm.nih.gov/gene/17178
ENSMUSG00000001225	77.8762	-2.51275	0.658431	-3.81627	0.000135487	0.0249094	12	31390871	31473917	Slc26a3	solute carrier family 26, member 3	protein_coding	13487	https://www.ncbi.nlm.nih.gov/gene/13487
ENSMUSG00000109564	283.605	-3.74171	0.982203	-3.80951	0.000139245	0.0253906	9	18495455	18674530	Muc16	mucin 16	protein_coding	73732	https://www.ncbi.nlm.nih.gov/gene/73732
ENSMUSG00000089739	24.627	15.0939	3.98802	3.78481	0.000153828	0.0278216	2	167607850	167661496	Gm20431	predicted gene 20431	protein_coding
ENSMUSG00000017002	15.9928	-4.58231	1.2127	-3.77861	0.000157709	0.0282934	2	164354070	164389095	Slpi	secretory leukocyte peptidase inhibitor	protein_coding	20568	https://www.ncbi.nlm.nih.gov/gene/20568
ENSMUSG00000083813	0.570169	-15.2543	4.06825	-3.74959	0.000177122	0.0315221	5	137896752	137896959	Gm15502	predicted gene 15502	processed_pseudogene
ENSMUSG00000033730	470.151	-1.41238	0.377369	-3.74272	0.00018204	0.0321402	14	70077203	70082614	Egr3	early growth response 3	protein_coding	13655	https://www.ncbi.nlm.nih.gov/gene/13655
ENSMUSG00000094420	1.25322	-14.8527	4.05609	-3.66182	0.000250427	0.0438662	6	68631963	68632442	Igkv10-96	immunoglobulin kappa variable 10-96	IG_V_gene
ENSMUSG00000037465	1297.03	-1.17259	0.323013	-3.63015	0.000283252	0.0492283	15	38291463	38300706	Klf10	Kruppel-like factor 10	protein_coding	21847	https://www.ncbi.nlm.nih.gov/gene/21847
ENSMUSG00000106874	367.573	-0.878503	0.243595	-3.60642	0.000310456	0.0535381	6	18845910	18848207	Gm20186	predicted gene, 20186	lincRNA
ENSMUSG00000027445	18.3454	-4.73949	1.31619	-3.60092	0.000317098	0.0542629	2	148835147	148838738	Cst9	cystatin 9	protein_coding	13013	https://www.ncbi.nlm.nih.gov/gene/13013
ENSMUSG00000026981	16.1876	-3.5911	1.00425	-3.57588	0.000349048	0.0590297	2	24336853	24351494	Il1rn	interleukin 1 receptor antagonist	protein_coding	16181	https://www.ncbi.nlm.nih.gov/gene/16181
ENSMUSG00000016458	201.486	-1.67516	0.468579	-3.57497	0.000350262	0.0590297	2	105126529	105173616	Wt1	Wilms tumor 1 homolog	protein_coding	22431	https://www.ncbi.nlm.nih.gov/gene/22431
ENSMUSG00000016918	994.837	-1.08877	0.304864	-3.57133	0.000355169	0.0594066	1	12692277	12861192	Sulf1	sulfatase 1	protein_coding	240725	https://www.ncbi.nlm.nih.gov/gene/240725
ENSMUSG00000049892	583.812	0.926641	0.259622	3.56919	0.000358087	0.0594478	11	59963181	59964944	Rasd1	RAS, dexamethasone-induced 1	protein_coding	19416	https://www.ncbi.nlm.nih.gov/gene/19416
ENSMUSG00000036898	213.797	0.887919	0.249104	3.56446	0.000364611	0.0600825	5	138441468	138460694	Zfp157	zinc finger protein 157	protein_coding	72154	https://www.ncbi.nlm.nih.gov/gene/72154
ENSMUSG00000034640	1013.53	-0.525574	0.147994	-3.55131	0.000383314	0.0627	3	65528410	65555518	Tiparp	TCDD-inducible poly(ADP-ribose) polymerase	protein_coding	99929	https://www.ncbi.nlm.nih.gov/gene/99929
ENSMUSG00000018919	36.4635	-2.55684	0.726579	-3.51902	0.000433148	0.0703343	11	70505244	70511178	Tm4sf5	transmembrane 4 superfamily member 5	protein_coding	75604	https://www.ncbi.nlm.nih.gov/gene/75604
ENSMUSG00000041301	10.0551	-5.49639	1.56356	-3.5153	0.000439265	0.0708107	6	18170687	18322768	Cftr	cystic fibrosis transmembrane conductance regulator	protein_coding	12638	https://www.ncbi.nlm.nih.gov/gene/12638
ENSMUSG00000021303	29.8269	-3.28794	0.939121	-3.50109	0.000463367	0.0741588	13	13784059	13827896	Gng4	guanine nucleotide binding protein (G protein), gamma 4	protein_coding	14706	https://www.ncbi.nlm.nih.gov/gene/14706
ENSMUSG00000054675	143.939	-1.50844	0.431985	-3.49187	0.000479643	0.0762154	5	113793729	113800516	Tmem119	transmembrane protein 119	protein_coding	231633	https://www.ncbi.nlm.nih.gov/gene/231633
ENSMUSG00000040254	214.624	-1.37622	0.394468	-3.48879	0.00048522	0.0765546	5	12383385	12588948	Sema3d	sema domain, immunoglobulin domain (Ig), short basic domain, secreted, (semaphorin) 3D	protein_coding	108151	https://www.ncbi.nlm.nih.gov/gene/108151
ENSMUSG00000027978	35.6289	-2.40151	0.693209	-3.46434	0.000531539	0.0832719	3	123446913	123506597	Prss12	protease, serine 12 neurotrypsin (motopsin)	protein_coding	19142	https://www.ncbi.nlm.nih.gov/gene/19142
ENSMUSG00000031112	119.392	-1.68395	0.487237	-3.45612	0.000548019	0.0852534	X	50841047	50893097	Stk26	serine/threonine kinase 26	protein_coding	70415	https://www.ncbi.nlm.nih.gov/gene/70415
ENSMUSG00000073060	20.4856	-13.999	4.05419	-3.45297	0.000554444	0.0856539	X	94795563	94798183	Zxda	zinc finger, X-linked, duplicated A	unprocessed_pseudogene
ENSMUSG00000017723	12.5211	-5.30836	1.54174	-3.4431	0.00057509	0.0882307	2	164562413	164568510	Wfdc2	WAP four-disulfide core domain 2	protein_coding	67701	https://www.ncbi.nlm.nih.gov/gene/67701
ENSMUSG00000025408	859.595	-0.734476	0.214023	-3.43175	0.000599691	0.0913748	10	127290774	127296288	Ddit3	DNA-damage inducible transcript 3	protein_coding	13198	https://www.ncbi.nlm.nih.gov/gene/13198
ENSMUSG00000056708	4934.7	0.831088	0.242829	3.42252	0.00062043	0.0938917	1	155096361	155099636	Ier5	immediate early response 5	protein_coding	15939	https://www.ncbi.nlm.nih.gov/gene/15939
ENSMUSG00000042357	13.4302	-4.43178	1.29849	-3.41302	0.000642483	0.0965722	4	127354809	127358181	Gjb5	gap junction protein, beta 5	protein_coding	14622	https://www.ncbi.nlm.nih.gov/gene/14622
ENSMUSG00000031273	76.1186	-1.35983	0.399113	-3.40713	0.000656495	0.098016	X	141165403	141474076	Col4a6	collagen, type IV, alpha 6	protein_coding	94216	https://www.ncbi.nlm.nih.gov/gene/94216
ENSMUSG00000048621	94.5664	-1.7756	0.522622	-3.39749	0.00068008	0.100366	X	109196756	109200439	Gm6377	predicted gene 6377	protein_coding	622976	https://www.ncbi.nlm.nih.gov/gene/622976
ENSMUSG00000022123	16.677	-4.49697	1.3238	-3.39701	0.00068126	0.100366	14	103513342	103612797	Scel	sciellin	protein_coding	64929	https://www.ncbi.nlm.nih.gov/gene/64929
ENSMUSG00000032487	549.891	-1.20141	0.354137	-3.3925	0.000692584	0.101363	1	150100031	150108227	Ptgs2	prostaglandin-endoperoxide synthase 2	protein_coding	19225	https://www.ncbi.nlm.nih.gov/gene/19225
ENSMUSG00000061086	5535.59	-2.76562	0.817449	-3.38323	0.000716386	0.104162	11	104550663	104595753	Myl4	myosin, light polypeptide 4	protein_coding	17896	https://www.ncbi.nlm.nih.gov/gene/17896
ENSMUSG00000049396	141.949	1.45702	0.434385	3.35422	0.000795897	0.114971	11	76210571	76217664	Gemin4	gem nuclear organelle associated protein 4	protein_coding	276919	https://www.ncbi.nlm.nih.gov/gene/276919
ENSMUSG00000090124	38.8675	-2.74202	0.820222	-3.34302	0.000828706	0.118938	1	88095062	88220002	Ugt1a7c	UDP glucuronosyltransferase 1 family, polypeptide A7C	protein_coding	394432	https://www.ncbi.nlm.nih.gov/gene/394432
ENSMUSG00000074876	27.5106	2.16461	0.648396	3.3384	0.00084261	0.119959	2	122630646	122632930	Spata5l1	spermatogenesis associated 5-like 1	processed_transcript
ENSMUSG00000038894	3309.34	-0.763178	0.228696	-3.33709	0.000846604	0.119959	8	10984681	11008458	Irs2	insulin receptor substrate 2	protein_coding	384783	https://www.ncbi.nlm.nih.gov/gene/384783
ENSMUSG00000031880	28954.9	-0.678264	0.203536	-3.33239	0.000861026	0.120255	8	104628070	104631327	Rrad	Ras-related associated with diabetes	protein_coding	56437	https://www.ncbi.nlm.nih.gov/gene/56437
ENSMUSG00000068876	25.6457	-3.01107	0.903581	-3.33237	0.000861096	0.120255	3	94760069	94786515	Cgn	cingulin	protein_coding	70737	https://www.ncbi.nlm.nih.gov/gene/70737
ENSMUSG00000052613	34.7265	-2.07713	0.623549	-3.33114	0.000864908	0.120255	10	73099342	74649737	Pcdh15	protocadherin 15	protein_coding	11994	https://www.ncbi.nlm.nih.gov/gene/11994
ENSMUSG00000046223	116.488	-1.26823	0.381151	-3.32738	0.000876652	0.12113	7	24462484	24475968	Plaur	plasminogen activator, urokinase receptor	protein_coding	18793	https://www.ncbi.nlm.nih.gov/gene/18793
ENSMUSG00000035373	291.888	-1.50909	0.457149	-3.30108	0.000963125	0.131697	11	82045712	82047525	Ccl7	chemokine (C-C motif) ligand 7	protein_coding	20306	https://www.ncbi.nlm.nih.gov/gene/20306
ENSMUSG00000061048	49.3786	-2.82167	0.854908	-3.30055	0.000964962	0.131697	8	106510891	106557297	Cdh3	cadherin 3	protein_coding	12560	https://www.ncbi.nlm.nih.gov/gene/12560
ENSMUSG00000112496	365.898	-0.627278	0.190585	-3.29132	0.000997167	0.135209	12	9503584	9509637	Gm48764	predicted gene, 48764	lincRNA
ENSMUSG00000048921	59.6826	1.20351	0.365838	3.28973	0.00100285	0.135209	7	127442136	127449158	Zfp689	zinc finger protein 689	protein_coding	71131	https://www.ncbi.nlm.nih.gov/gene/71131
ENSMUSG00000031351	55.9748	-2.02201	0.615628	-3.28447	0.00102173	0.136924	X	72987339	73031543	Zfp185	zinc finger protein 185	protein_coding	22673	https://www.ncbi.nlm.nih.gov/gene/22673
ENSMUSG00000062519	323.284	0.64109	0.195616	3.27728	0.00104813	0.139111	6	47835661	47873537	Zfp398	zinc finger protein 398	protein_coding	272347	https://www.ncbi.nlm.nih.gov/gene/272347
ENSMUSG00000020423	17034.4	-0.511362	0.156064	-3.27663	0.00105056	0.139111	1	134075170	134079120	Btg2	BTG anti-proliferation factor 2	protein_coding	12227	https://www.ncbi.nlm.nih.gov/gene/12227
ENSMUSG00000030386	448.786	0.609781	0.187271	3.25614	0.0011294	0.148666	7	12478293	12496235	Zfp606	zinc finger protein 606	protein_coding	67370	https://www.ncbi.nlm.nih.gov/gene/67370
ENSMUSG00000093954	15.9406	12.6433	3.88716	3.25257	0.00114365	0.149657	14	69363504	69503362	Gm16867	predicted gene, 16867	protein_coding	100862085	https://www.ncbi.nlm.nih.gov/gene/100862085
ENSMUSG00000028583	169.927	-1.26156	0.389847	-3.23605	0.00121198	0.15688	4	143267431	143299564	Pdpn	podoplanin	protein_coding	14726	https://www.ncbi.nlm.nih.gov/gene/14726
ENSMUSG00000030823	62.515	1.20474	0.372314	3.23582	0.00121295	0.15688	7	127382260	127387166	9130019O22Rik	RIKEN cDNA 9130019O22 gene	protein_coding	78921	https://www.ncbi.nlm.nih.gov/gene/78921
ENSMUSG00000021876	1048.88	-1.02158	0.317253	-3.22009	0.0012815	0.164788	14	51091077	51106151	Rnase4	ribonuclease, RNase A family 4	protein_coding	58809	https://www.ncbi.nlm.nih.gov/gene/58809
ENSMUSG00000034936	1081.1	0.643286	0.200631	3.20632	0.00134444	0.171888	11	101665541	101667832	Arl4d	ADP-ribosylation factor-like 4D	protein_coding	80981	https://www.ncbi.nlm.nih.gov/gene/80981
ENSMUSG00000026360	1808.73	0.797537	0.249459	3.19706	0.00138835	0.176487	1	143999338	144004161	Rgs2	regulator of G-protein signaling 2	protein_coding	19735	https://www.ncbi.nlm.nih.gov/gene/19735
ENSMUSG00000078350	187.944	-0.89884	0.281785	-3.18981	0.00142367	0.179949	4	154020470	154026230	Smim1	small integral membrane protein 1	protein_coding	68859	https://www.ncbi.nlm.nih.gov/gene/68859
ENSMUSG00000061167	2108.17	-6.82443	2.14194	-3.1861	0.00144205	0.181241	9	22185607	22186221	Rpl15-ps3	ribosomal protein L15, pseudogene 3	processed_pseudogene
ENSMUSG00000001670	15.8399	-3.20059	1.00554	-3.18296	0.0014578	0.182192	8	109990437	109999803	Tat	tyrosine aminotransferase	protein_coding	234724	https://www.ncbi.nlm.nih.gov/gene/234724
ENSMUSG00000024087	203.387	-0.846002	0.266535	-3.17407	0.00150316	0.186036	17	79701537	79715061	Cyp1b1	cytochrome P450, family 1, subfamily b, polypeptide 1	protein_coding	13078	https://www.ncbi.nlm.nih.gov/gene/13078
ENSMUSG00000095432	108.334	0.944747	0.297683	3.17366	0.00150528	0.186036	13	67538641	67553830	Zfp748	zinc finger protein 748	protein_coding	212276	https://www.ncbi.nlm.nih.gov/gene/212276
ENSMUSG00000006457	17.6918	-3.51614	1.10872	-3.17135	0.00151733	0.186489	19	4861216	4877909	Actn3	actinin alpha 3	protein_coding	11474	https://www.ncbi.nlm.nih.gov/gene/11474
ENSMUSG00000051076	17.9785	-3.32924	1.05259	-3.16289	0.00156209	0.190935	3	100825459	100896922	Vtcn1	V-set domain containing T cell activation inhibitor 1	protein_coding	242122	https://www.ncbi.nlm.nih.gov/gene/242122
ENSMUSG00000004500	127.52	0.834053	0.26403	3.15893	0.00158351	0.192496	7	12965838	12974236	Zfp324	zinc finger protein 324	protein_coding	243834	https://www.ncbi.nlm.nih.gov/gene/243834
ENSMUSG00000026205	24.6683	-3.12457	0.993397	-3.14534	0.00165896	0.200572	1	75125541	75133890	Slc23a3	solute carrier family 23 (nucleobase transporters), member 3	protein_coding	22626	https://www.ncbi.nlm.nih.gov/gene/22626
ENSMUSG00000101188	598.259	-7.8545	2.5043	-3.1364	0.00171035	0.205667	1	60703932	60705149	Eif4a-ps4	eukaryotic translation initiation factor 4A, pseudogene 4	processed_pseudogene
ENSMUSG00000091345	10.5635	-3.4107	1.08997	-3.12917	0.00175299	0.209662	9	105856078	105960643	Col6a5	collagen, type VI, alpha 5	protein_coding	665033	https://www.ncbi.nlm.nih.gov/gene/665033
ENSMUSG00000003541	2500.93	-0.694087	0.222316	-3.12208	0.00179578	0.213297	17	35821684	35822923	Ier3	immediate early response 3	protein_coding	15937	https://www.ncbi.nlm.nih.gov/gene/15937
ENSMUSG00000037280	33.4095	-1.98177	0.634987	-3.12097	0.00180256	0.213297	15	100691813	100729376	Galnt6	polypeptide N-acetylgalactosaminyltransferase 6	protein_coding	207839	https://www.ncbi.nlm.nih.gov/gene/207839
ENSMUSG00000066647	635.797	0.650457	0.211086	3.08147	0.0020598	0.242447	7	30169875	30182324	Gm5113	predicted gene 5113	transcribed_unprocessed_pseudogene
ENSMUSG00000027399	17.2971	-3.02906	0.986744	-3.06975	0.00214239	0.25084	2	129299610	129309972	Il1a	interleukin 1 alpha	protein_coding	16175	https://www.ncbi.nlm.nih.gov/gene/16175
ENSMUSG00000020838	14.5417	-2.86543	0.936913	-3.05838	0.00222539	0.259194	11	76998603	77032340	Slc6a4	solute carrier family 6 (neurotransmitter transporter, serotonin), member 4	protein_coding	15567	https://www.ncbi.nlm.nih.gov/gene/15567
ENSMUSG00000071076	14832.7	0.511981	0.168472	3.03898	0.00237384	0.27476	8	70698949	70700616	Jund	jun D proto-oncogene	protein_coding	16478	https://www.ncbi.nlm.nih.gov/gene/16478
ENSMUSG00000031861	21.7531	-2.07681	0.683673	-3.03772	0.00238374	0.27476	8	69822429	69831102	Lpar2	lysophosphatidic acid receptor 2	protein_coding	53978	https://www.ncbi.nlm.nih.gov/gene/53978
ENSMUSG00000037681	17.4227	-3.36341	1.11022	-3.02951	0.0024495	0.280206	9	99309963	99358557	Esyt3	extended synaptotagmin-like protein 3	protein_coding	272636	https://www.ncbi.nlm.nih.gov/gene/272636
ENSMUSG00000034382	57.9322	-1.62691	0.537167	-3.02869	0.00245618	0.280206	17	47436615	47470638	AI661453	expressed sequence AI661453	protein_coding	224833	https://www.ncbi.nlm.nih.gov/gene/224833
ENSMUSG00000045545	11.0823	-4.20682	1.39134	-3.02358	0.00249804	0.283527	11	100203162	100207548	Krt14	keratin 14	protein_coding	16664	https://www.ncbi.nlm.nih.gov/gene/16664
ENSMUSG00000067547	301.186	11.6779	3.8845	3.00628	0.00264466	0.298646	15	6653923	6654741	Gm7666	predicted pseudogene 7666	transcribed_processed_pseudogene
ENSMUSG00000043091	1880.62	-0.579547	0.193421	-2.9963	0.0027328	0.30704	15	99029891	99038110	Tuba1c	tubulin, alpha 1C	protein_coding	22146	https://www.ncbi.nlm.nih.gov/gene/22146
ENSMUSG00000037071	487.879	-1.34275	0.45374	-2.9593	0.00308336	0.344685	19	44394455	44407879	Scd1	stearoyl-Coenzyme A desaturase 1	protein_coding	20249	https://www.ncbi.nlm.nih.gov/gene/20249
ENSMUSG00000023078	18.6926	-3.61178	1.23238	-2.93074	0.00338157	0.374891	5	95956951	95961068	Cxcl13	chemokine (C-X-C motif) ligand 13	protein_coding	55985	https://www.ncbi.nlm.nih.gov/gene/55985
ENSMUSG00000020889	6388.49	0.80164	0.273577	2.93022	0.00338726	0.374891	11	98767932	98775333	Nr1d1	nuclear receptor subfamily 1, group D, member 1	protein_coding	217166	https://www.ncbi.nlm.nih.gov/gene/217166
ENSMUSG00000069763	494.076	-0.528775	0.18168	-2.91046	0.00360892	0.397445	11	90030348	90036508	Tmem100	transmembrane protein 100	protein_coding	67888	https://www.ncbi.nlm.nih.gov/gene/67888
ENSMUSG00000054162	5.93353	-5.07396	1.74951	-2.90022	0.00372905	0.408652	8	62951009	63357103	Spock3	sparc/osteonectin, cwcv and kazal-like domains proteoglycan 3	protein_coding	72902	https://www.ncbi.nlm.nih.gov/gene/72902
ENSMUSG00000091764	53.1329	1.13134	0.390365	2.89815	0.00375372	0.40934	8	69654479	69666982	Zfp964	zinc finger protein 964	protein_coding	636741	https://www.ncbi.nlm.nih.gov/gene/636741
ENSMUSG00000037210	715.458	0.480109	0.165913	2.89373	0.00380691	0.413115	5	34369933	34486456	Fam193a	family with sequence homology 193, member A	protein_coding	231128	https://www.ncbi.nlm.nih.gov/gene/231128
ENSMUSG00000027398	125.296	-1.0648	0.37074	-2.87208	0.00407779	0.440361	2	129364570	129371139	Il1b	interleukin 1 beta	protein_coding	16176	https://www.ncbi.nlm.nih.gov/gene/16176
ENSMUSG00000024912	22.276	-2.04059	0.712616	-2.86351	0.00418969	0.450261	19	5447547	5455946	Fosl1	fos-like antigen 1	protein_coding	14283	https://www.ncbi.nlm.nih.gov/gene/14283
ENSMUSG00000027068	9.16132	-4.36797	1.53102	-2.85297	0.00433126	0.463236	2	69380445	69404533	Dhrs9	dehydrogenase/reductase (SDR family) member 9	protein_coding	241452	https://www.ncbi.nlm.nih.gov/gene/241452
ENSMUSG00000117694	7.58279	3.72333	1.31004	2.84216	0.00448095	0.476953	18	35553404	35587708	Snhg4	small nucleolar RNA host gene 4	protein_coding
ENSMUSG00000031089	8.03701	-4.31385	1.51896	-2.84001	0.00451121	0.477888	X	21714896	21742355	Slc6a14	solute carrier family 6 (neurotransmitter transporter), member 14	protein_coding	56774	https://www.ncbi.nlm.nih.gov/gene/56774
ENSMUSG00000039910	3608.33	0.782593	0.27575	2.83806	0.00453892	0.478544	10	17723218	17725674	Cited2	Cbp/p300-interacting transactivator, with Glu/Asp-rich carboxy-terminal domain, 2	protein_coding	17684	https://www.ncbi.nlm.nih.gov/gene/17684
ENSMUSG00000044217	7.44181	-4.4575	1.57208	-2.83541	0.00457665	0.480246	15	99590782	99594829	Aqp5	aquaporin 5	protein_coding	11830	https://www.ncbi.nlm.nih.gov/gene/11830
ENSMUSG00000072680	23.9681	-4.27245	1.50987	-2.82967	0.00465959	0.485949	14	26063919	26067355	Tmem254c	transmembrane protein 254c	protein_coding	100039192	https://www.ncbi.nlm.nih.gov/gene/100039192
ENSMUSG00000034765	1277.3	-0.527722	0.186612	-2.82791	0.00468535	0.485949	19	53529109	53542431	Dusp5	dual specificity phosphatase 5	protein_coding	240672	https://www.ncbi.nlm.nih.gov/gene/240672
ENSMUSG00000043881	404.204	0.627575	0.221982	2.82714	0.00469653	0.485949	14	79426511	79431036	Kbtbd7	kelch repeat and BTB (POZ) domain containing 7	protein_coding	211255	https://www.ncbi.nlm.nih.gov/gene/211255
ENSMUSG00000042851	255.071	0.66196	0.235006	2.81679	0.00485068	0.499575	2	128967402	129018563	Zc3h6	zinc finger CCCH type containing 6	protein_coding	78751	https://www.ncbi.nlm.nih.gov/gene/78751
ENSMUSG00000053560	7204.27	0.596286	0.213373	2.79457	0.00519685	0.532761	8	84661331	84662854	Ier2	immediate early response 2	protein_coding	15936	https://www.ncbi.nlm.nih.gov/gene/15936
ENSMUSG00000085139	20.075	-2.57377	0.922018	-2.79145	0.00524717	0.534266	X	144153695	144166274	A730046J19Rik	RIKEN cDNA A730046J19 gene	protein_coding	319764	https://www.ncbi.nlm.nih.gov/gene/319764
ENSMUSG00000053522	14.7706	-3.8543	1.3818	-2.78935	0.00528146	0.534266	7	28863853	28866284	Lgals7	lectin, galactose binding, soluble 7	protein_coding	16858	https://www.ncbi.nlm.nih.gov/gene/16858
ENSMUSG00000016756	123.453	-1.15558	0.414302	-2.78922	0.00528358	0.534266	13	24327404	24477377	Cmah	cytidine monophospho-N-acetylneuraminic acid hydroxylase	protein_coding	12763	https://www.ncbi.nlm.nih.gov/gene/12763
ENSMUSG00000026832	50.4797	-1.60331	0.575517	-2.78586	0.0053386	0.534386	2	58129137	58195532	Cytip	cytohesin 1 interacting protein	protein_coding	227929	https://www.ncbi.nlm.nih.gov/gene/227929
ENSMUSG00000039960	225.521	-0.728298	0.261457	-2.78554	0.00534383	0.534386	8	123653929	123663884	Rhou	ras homolog family member U	protein_coding	69581	https://www.ncbi.nlm.nih.gov/gene/69581
ENSMUSG00000018924	7.64651	-4.52427	1.62466	-2.78475	0.00535683	0.534386	11	70344152	70352031	Alox15	arachidonate 15-lipoxygenase	protein_coding	11687	https://www.ncbi.nlm.nih.gov/gene/11687
ENSMUSG00000060397	130.429	0.788182	0.283325	2.7819	0.00540421	0.536705	7	12881177	12893422	Zfp128	zinc finger protein 128	protein_coding	243833	https://www.ncbi.nlm.nih.gov/gene/243833
ENSMUSG00000029321	95.6432	-1.09426	0.395216	-2.76877	0.00562683	0.55548	5	103605711	103629403	Slc10a6	solute carrier family 10 (sodium/bile acid cotransporter family), member 6	protein_coding	75750	https://www.ncbi.nlm.nih.gov/gene/75750
ENSMUSG00000090698	2731.85	-1.13979	0.4118	-2.76782	0.0056432	0.55548	6	134981718	134986836	Apold1	apolipoprotein L domain containing 1	protein_coding	381823	https://www.ncbi.nlm.nih.gov/gene/381823
ENSMUSG00000026938	42.998	-1.6992	0.615399	-2.76114	0.00576008	0.562594	2	25624666	25628030	Fcna	ficolin A	protein_coding	14133	https://www.ncbi.nlm.nih.gov/gene/14133
ENSMUSG00000049130	167.931	-1.02145	0.369984	-2.7608	0.00576605	0.562594	7	16246743	16259540	C5ar1	complement component 5a receptor 1	protein_coding	12273	https://www.ncbi.nlm.nih.gov/gene/12273
ENSMUSG00000031488	116.619	-0.948864	0.3453	-2.74794	0.00599705	0.582578	8	27138773	27174646	Rab11fip1	RAB11 family interacting protein 1 (class I)	protein_coding	75767	https://www.ncbi.nlm.nih.gov/gene/75767
ENSMUSG00000020733	321.373	-0.910155	0.331627	-2.74451	0.00606006	0.583851	11	115163341	115181181	Slc9a3r1	solute carrier family 9 (sodium/hydrogen exchanger), member 3 regulator 1	protein_coding	26941	https://www.ncbi.nlm.nih.gov/gene/26941
ENSMUSG00000096205	45.3467	-2.57654	0.938845	-2.74437	0.00606264	0.583851	11	87426716	87426879	Gm22068	predicted gene, 22068	snRNA
ENSMUSG00000063894	387.492	0.64043	0.234075	2.73601	0.00621901	0.594124	13	21513222	21531120	Zkscan8	zinc finger with KRAB and SCAN domains 8	protein_coding	93681	https://www.ncbi.nlm.nih.gov/gene/93681
ENSMUSG00000068745	732.347	-2.70485	0.988686	-2.73581	0.00622273	0.594124	3	108364911	108380057	Mybphl	myosin binding protein H-like	protein_coding	68753	https://www.ncbi.nlm.nih.gov/gene/68753
ENSMUSG00000020469	4662.05	-3.17613	1.16663	-2.72248	0.00647934	0.614493	11	5896637	5898782	Myl7	myosin, light polypeptide 7, regulatory	protein_coding	17898	https://www.ncbi.nlm.nih.gov/gene/17898
ENSMUSG00000029335	20.6098	-3.05038	1.12086	-2.72147	0.00649922	0.614493	5	98854415	98884396	Bmp3	bone morphogenetic protein 3	protein_coding	110075	https://www.ncbi.nlm.nih.gov/gene/110075
ENSMUSG00000022074	186.611	-0.997606	0.366782	-2.71989	0.0065304	0.614493	14	69767472	69784411	Tnfrsf10b	tumor necrosis factor receptor superfamily, member 10b	protein_coding	21933	https://www.ncbi.nlm.nih.gov/gene/21933
ENSMUSG00000091971	29449.9	1.99085	0.73218	2.71907	0.00654657	0.614493	17	34969190	34972156	Hspa1a	heat shock protein 1A	protein_coding	193740	https://www.ncbi.nlm.nih.gov/gene/193740
ENSMUSG00000035673	1203.18	-0.51171	0.188739	-2.7112	0.00670399	0.626037	10	80056992	80105571	Sbno2	strawberry notch 2	protein_coding	216161	https://www.ncbi.nlm.nih.gov/gene/216161
ENSMUSG00000025283	2411.3	-0.711928	0.262796	-2.70905	0.00674757	0.626037	X	155213132	155216449	Sat1	spermidine/spermine N1-acetyl transferase 1	protein_coding	20229	https://www.ncbi.nlm.nih.gov/gene/20229
ENSMUSG00000038797	188.972	0.599118	0.22118	2.70874	0.00675397	0.626037	7	80860920	80876537	Zscan2	zinc finger and SCAN domain containing 2	protein_coding	22691	https://www.ncbi.nlm.nih.gov/gene/22691
ENSMUSG00000051262	9.55921	-4.73115	1.74801	-2.7066	0.0067977	0.627476	6	85732513	85765754	Nat8f3	N-acetyltransferase 8 (GCN5-related) family member 3	protein_coding	93674	https://www.ncbi.nlm.nih.gov/gene/93674
ENSMUSG00000110386	236.658	-0.881818	0.325969	-2.70522	0.00682591	0.627476	8	85125872	85132289	Gm42031	predicted gene, 42031	lincRNA
ENSMUSG00000069184	131.1	0.797762	0.296485	2.69073	0.00712954	0.65269	13	74369326	74390836	Zfp72	zinc finger protein 72	protein_coding	238722	https://www.ncbi.nlm.nih.gov/gene/238722
ENSMUSG00000072625	17.1884	-2.58067	0.961153	-2.68497	0.00725358	0.661324	14	33941039	33947198	Gdf2	growth differentiation factor 2	protein_coding	12165	https://www.ncbi.nlm.nih.gov/gene/12165
ENSMUSG00000030162	12.2252	-3.5335	1.31971	-2.67749	0.00741761	0.672668	6	129485244	129507165	Olr1	oxidized low density lipoprotein (lectin-like) receptor 1	protein_coding	108078	https://www.ncbi.nlm.nih.gov/gene/108078
ENSMUSG00000055150	33.2814	1.28433	0.479845	2.67655	0.00743848	0.672668	7	6363280	6382605	Zfp78	zinc finger protein 78	protein_coding	330463	https://www.ncbi.nlm.nih.gov/gene/330463
ENSMUSG00000096856	101.347	0.782867	0.292747	2.67421	0.00749054	0.674633	10	81649059	81667361	Gm10778	predicted gene 10778	protein_coding	100233208	https://www.ncbi.nlm.nih.gov/gene/100233208
ENSMUSG00000031765	4420.94	-0.431496	0.16171	-2.66833	0.00762302	0.683797	8	94179082	94180327	Mt1	metallothionein 1	protein_coding	17748	https://www.ncbi.nlm.nih.gov/gene/17748
ENSMUSG00000029708	872.387	-0.722999	0.273024	-2.64811	0.00809428	0.723154	6	28416091	28428390	Gcc1	golgi coiled coil 1	protein_coding	74375	https://www.ncbi.nlm.nih.gov/gene/74375
ENSMUSG00000030666	9.28296	-3.26463	1.23564	-2.64206	0.00824034	0.730514	7	114718643	114723365	Calcb	calcitonin-related polypeptide, beta	protein_coding	116903	https://www.ncbi.nlm.nih.gov/gene/116903
ENSMUSG00000090877	28451.4	2.10255	0.795822	2.64198	0.00824233	0.730514	17	34956436	34959238	Hspa1b	heat shock protein 1B	protein_coding	15511	https://www.ncbi.nlm.nih.gov/gene/15511
ENSMUSG00000001247	126.607	-1.21582	0.460471	-2.64039	0.00828096	0.731024	7	30957770	30973464	Lsr	lipolysis stimulated lipoprotein receptor	protein_coding	54135	https://www.ncbi.nlm.nih.gov/gene/54135
ENSMUSG00000032425	259.418	0.556224	0.211025	2.63582	0.00839348	0.738029	9	88548020	88571061	Zfp949	zinc finger protein 949	protein_coding	71640	https://www.ncbi.nlm.nih.gov/gene/71640
ENSMUSG00000050921	26.3817	-2.76385	1.04993	-2.63241	0.00847808	0.741998	X	107088492	107104974	P2ry10	purinergic receptor P2Y, G-protein coupled 10	protein_coding	78826	https://www.ncbi.nlm.nih.gov/gene/78826
ENSMUSG00000058883	53.2618	2.07569	0.788841	2.63132	0.00850533	0.741998	13	67069399	67097976	Zfp708	zinc finger protein 708	protein_coding	432769	https://www.ncbi.nlm.nih.gov/gene/432769
ENSMUSG00000028943	214.139	-0.648549	0.24678	-2.62805	0.00858771	0.746258	4	152120331	152152371	Espn	espin	protein_coding	56226	https://www.ncbi.nlm.nih.gov/gene/56226
ENSMUSG00000048106	325.743	0.534828	0.204463	2.61577	0.00890272	0.770622	3	19894886	19901033	4632415L05Rik	RIKEN cDNA 4632415L05 gene	transcribed_unprocessed_pseudogene
ENSMUSG00000026073	6.37972	-4.44818	1.70191	-2.61364	0.00895841	0.772437	1	40074079	40125231	Il1r2	interleukin 1 receptor, type II	protein_coding	16178	https://www.ncbi.nlm.nih.gov/gene/16178
ENSMUSG00000043336	830.006	0.490267	0.187747	2.61131	0.00901964	0.774714	16	57353093	57573126	Filip1l	filamin A interacting protein 1-like	protein_coding	78749	https://www.ncbi.nlm.nih.gov/gene/78749
ENSMUSG00000032584	93.4606	-1.05316	0.403965	-2.60706	0.00913221	0.781366	9	107906873	107920383	Mst1r	macrophage stimulating 1 receptor (c-met-related tyrosine kinase)	protein_coding	19882	https://www.ncbi.nlm.nih.gov/gene/19882
ENSMUSG00000020363	555.339	-0.897979	0.345266	-2.60083	0.00929977	0.789744	11	49794178	49838613	Gfpt2	glutamine fructose-6-phosphate transaminase 2	protein_coding	14584	https://www.ncbi.nlm.nih.gov/gene/14584
ENSMUSG00000042677	478.226	-0.642628	0.24709	-2.60078	0.00930113	0.789744	4	125118423	125127840	Zc3h12a	zinc finger CCCH type containing 12A	protein_coding	230738	https://www.ncbi.nlm.nih.gov/gene/230738
ENSMUSG00000074570	35.4177	-1.47332	0.568204	-2.59294	0.00951595	0.799787	2	172393794	172433757	Cass4	Cas scaffolding protein family member 4	protein_coding	320664	https://www.ncbi.nlm.nih.gov/gene/320664
ENSMUSG00000027245	898.437	-0.618867	0.23868	-2.59287	0.00951779	0.799787	2	121453290	121458672	Hypk	huntingtin interacting protein K	protein_coding	67693	https://www.ncbi.nlm.nih.gov/gene/67693
ENSMUSG00000034871	7.61997	-3.70487	1.42906	-2.59253	0.00952727	0.799787	4	106733889	106748292	Fam151a	family with sequence simliarity 151, member A	protein_coding	230579	https://www.ncbi.nlm.nih.gov/gene/230579
ENSMUSG00000046541	235.884	0.673391	0.259986	2.59011	0.00959465	0.802416	7	25221425	25227507	Zfp526	zinc finger protein 526	protein_coding	210172	https://www.ncbi.nlm.nih.gov/gene/210172
ENSMUSG00000022425	392.881	-0.71159	0.275426	-2.5836	0.00977751	0.814646	15	54838901	54952892	Enpp2	ectonucleotide pyrophosphatase/phosphodiesterase 2	protein_coding	18606	https://www.ncbi.nlm.nih.gov/gene/18606
ENSMUSG00000097379	5.2727	-4.63015	1.79323	-2.58202	0.00982245	0.815337	17	17389943	17411993	Gm26873	predicted gene, 26873	antisense
ENSMUSG00000032235	272.369	0.51308	0.199227	2.57535	0.0100138	0.826042	9	69397906	69433122	Ice2	interactor of little elongation complex ELL subunit 2	protein_coding	93697	https://www.ncbi.nlm.nih.gov/gene/93697
ENSMUSG00000010175	3469.76	0.549317	0.213381	2.57435	0.0100428	0.826042	1	190118035	190170714	Prox1	prospero homeobox 1	protein_coding	19130	https://www.ncbi.nlm.nih.gov/gene/19130
ENSMUSG00000031673	543.042	-0.62884	0.244337	-2.57366	0.0100628	0.826042	8	102632095	102785642	Cdh11	cadherin 11	protein_coding	12552	https://www.ncbi.nlm.nih.gov/gene/12552
ENSMUSG00000005483	10533.7	0.83677	0.325312	2.57221	0.0101053	0.82648	8	83608193	83612653	Dnajb1	DnaJ heat shock protein family (Hsp40) member B1	protein_coding	81489	https://www.ncbi.nlm.nih.gov/gene/81489
ENSMUSG00000073530	15.1262	-3.02425	1.17819	-2.56685	0.0102626	0.836271	1	158711727	158980490	Pappa2	pappalysin 2	protein_coding	23850	https://www.ncbi.nlm.nih.gov/gene/23850
ENSMUSG00000005413	519.008	-0.756105	0.294827	-2.56457	0.0103305	0.838729	8	75093621	75100589	Hmox1	heme oxygenase 1	protein_coding	15368	https://www.ncbi.nlm.nih.gov/gene/15368
ENSMUSG00000028525	1994.73	-0.456083	0.178314	-2.55775	0.0105353	0.852246	4	102087543	102607259	Pde4b	phosphodiesterase 4B, cAMP specific	protein_coding	18578	https://www.ncbi.nlm.nih.gov/gene/18578
ENSMUSG00000047414	329.961	-0.718124	0.281924	-2.54722	0.0108584	0.875202	12	95692226	95785215	Flrt2	fibronectin leucine rich transmembrane protein 2	protein_coding	399558	https://www.ncbi.nlm.nih.gov/gene/399558
ENSMUSG00000031722	12.6807	-3.73698	1.46824	-2.5452	0.0109214	0.876095	8	109575128	109579172	Hp	haptoglobin	protein_coding	15439	https://www.ncbi.nlm.nih.gov/gene/15439
ENSMUSG00000107770	26.3308	8.20924	3.22646	2.54435	0.0109482	0.876095	6	76284416	76284929	Gm44126	predicted gene, 44126	processed_pseudogene
ENSMUSG00000028982	671.447	-0.549978	0.216819	-2.53658	0.0111942	0.892569	4	149744036	149774277	Slc25a33	solute carrier family 25, member 33	protein_coding	70556	https://www.ncbi.nlm.nih.gov/gene/70556
ENSMUSG00000005087	378.351	-0.610693	0.240987	-2.53413	0.0112726	0.895605	2	102811141	102901665	Cd44	CD44 antigen	protein_coding	12505	https://www.ncbi.nlm.nih.gov/gene/12505
ENSMUSG00000053113	11869.3	-0.468013	0.184841	-2.53197	0.0113424	0.897944	11	117966079	117970047	Socs3	suppressor of cytokine signaling 3	protein_coding	12702	https://www.ncbi.nlm.nih.gov/gene/12702
ENSMUSG00000021270	12363.9	0.587391	0.232203	2.52965	0.0114177	0.900706	12	110690605	110702728	Hsp90aa1	heat shock protein 90, alpha (cytosolic), class A member 1	protein_coding	15519	https://www.ncbi.nlm.nih.gov/gene/15519
ENSMUSG00000039617	95.2279	-4.53672	1.79536	-2.52692	0.0115069	0.904534	3	21049565	21050248	Gm7488	predicted gene 7488	processed_pseudogene
ENSMUSG00000043090	288.724	0.528292	0.209599	2.52049	0.0117193	0.917983	8	69761326	69791178	Zfp866	zinc finger protein 866	protein_coding	330788	https://www.ncbi.nlm.nih.gov/gene/330788
ENSMUSG00000030546	8.21652	-4.20792	1.67496	-2.51224	0.0119966	0.936408	7	79720218	79732903	Plin1	perilipin 1	protein_coding	103968	https://www.ncbi.nlm.nih.gov/gene/103968
ENSMUSG00000042406	4419.48	-0.496165	0.197793	-2.50851	0.012124	0.942889	15	80255184	80257541	Atf4	activating transcription factor 4	protein_coding	11911	https://www.ncbi.nlm.nih.gov/gene/11911
ENSMUSG00000087598	82.575	0.966287	0.385384	2.50734	0.0121644	0.942889	7	24193947	24211443	Zfp111	zinc finger protein 111	protein_coding	56707	https://www.ncbi.nlm.nih.gov/gene/56707
ENSMUSG00000068014	16.145	3.84052	1.53478	2.50233	0.0123379	0.953015	X	47900345	47900827	Gm14648	predicted gene 14648	processed_pseudogene
ENSMUSG00000074794	1406.64	0.457634	0.183425	2.49494	0.0125978	0.969726	13	80883384	80896042	Arrdc3	arrestin domain containing 3	protein_coding	105171	https://www.ncbi.nlm.nih.gov/gene/105171
ENSMUSG00000095079	14.0172	-4.2759	1.71562	-2.49234	0.0126906	0.973502	12	113254830	113260236	Igha	immunoglobulin heavy constant alpha	IG_C_gene
ENSMUSG00000067279	5120.57	-0.5941	0.238666	-2.48925	0.0128012	0.978607	19	36731731	36736653	Ppp1r3c	protein phosphatase 1, regulatory subunit 3C	protein_coding	53412	https://www.ncbi.nlm.nih.gov/gene/53412
ENSMUSG00000034463	118.9	-1.08959	0.440588	-2.47304	0.0133968	0.999996	14	65919394	65953935	Scara3	scavenger receptor class A, member 3	protein_coding	219151	https://www.ncbi.nlm.nih.gov/gene/219151
ENSMUSG00000045639	1131.51	0.395751	0.160151	2.47111	0.0134694	0.999996	7	127607031	127615797	Zfp629	zinc finger protein 629	protein_coding	320683	https://www.ncbi.nlm.nih.gov/gene/320683
ENSMUSG00000029019	14285.8	-0.655663	0.265532	-2.46924	0.0135401	0.999996	4	147985788	147987205	Nppb	natriuretic peptide type B	protein_coding	18158	https://www.ncbi.nlm.nih.gov/gene/18158
ENSMUSG00000079415	18.6057	-3.6848	1.49642	-2.4624	0.013801	0.999996	19	12763660	12765632	Cntf	ciliary neurotrophic factor	protein_coding	12803	https://www.ncbi.nlm.nih.gov/gene/12803
ENSMUSG00000051351	1463.68	0.353149	0.143482	2.46128	0.0138443	0.999996	4	136284683	136293942	Zfp46	zinc finger protein 46	protein_coding	22704	https://www.ncbi.nlm.nih.gov/gene/22704
ENSMUSG00000026090	47.4087	-1.06961	0.43471	-2.4605	0.0138742	0.999996	1	37611677	37720085	2010300C02Rik	RIKEN cDNA 2010300C02 gene	protein_coding	72097	https://www.ncbi.nlm.nih.gov/gene/72097
ENSMUSG00000094825	7.4482	4.22655	1.71952	2.45799	0.0139719	0.999996	14	5438065	5455467	Gm3194	predicted gene 3194	protein_coding
ENSMUSG00000107176	167.246	1.77125	0.720609	2.45798	0.013972	0.999996	6	66875321	66875743	Gm9794	predicted pseudogene 9794	processed_pseudogene
ENSMUSG00000018451	7.15235	-3.68983	1.50165	-2.45718	0.0140031	0.999996	11	71031941	71033513	6330403K07Rik	RIKEN cDNA 6330403K07 gene	protein_coding	103712	https://www.ncbi.nlm.nih.gov/gene/103712
ENSMUSG00000035621	4482.52	-0.454178	0.184851	-2.45699	0.0140106	0.999996	10	80148272	80158368	Midn	midnolin	protein_coding	59090	https://www.ncbi.nlm.nih.gov/gene/59090
ENSMUSG00000022951	5824.01	-0.538494	0.219233	-2.45627	0.0140389	0.999996	16	92391953	92470867	Rcan1	regulator of calcineurin 1	protein_coding	54720	https://www.ncbi.nlm.nih.gov/gene/54720
ENSMUSG00000085148	799.623	-0.503912	0.205266	-2.45492	0.0140916	0.999996	11	75461539	75466676	Mir22hg	Mir22 host gene (non-protein coding)	processed_transcript
ENSMUSG00000067430	99.7591	0.719815	0.293296	2.45422	0.0141189	0.999996	17	33016863	33033402	Zfp763	zinc finger protein 763	protein_coding	73451	https://www.ncbi.nlm.nih.gov/gene/73451
ENSMUSG00000041616	25176.7	-0.834899	0.340237	-2.45387	0.0141328	0.999996	4	148000722	148002079	Nppa	natriuretic peptide type A	protein_coding	230899	https://www.ncbi.nlm.nih.gov/gene/230899
ENSMUSG00000014763	979.612	0.357733	0.145793	2.45371	0.0141392	0.999996	17	15396202	15433583	Fam120b	family with sequence similarity 120, member B	protein_coding	67544	https://www.ncbi.nlm.nih.gov/gene/67544
ENSMUSG00000057123	365.798	-0.753348	0.307871	-2.44696	0.0144068	0.999996	3	96904693	97077416	Gja5	gap junction protein, alpha 5	protein_coding	14613	https://www.ncbi.nlm.nih.gov/gene/14613
ENSMUSG00000076609	91.6466	-3.54902	1.45481	-2.4395	0.0147076	0.999996	6	70726435	70726966	Igkc	immunoglobulin kappa constant	IG_C_gene
ENSMUSG00000025479	33.4431	-2.52406	1.03518	-2.43828	0.0147573	0.999996	7	140763739	140774987	Cyp2e1	cytochrome P450, family 2, subfamily e, polypeptide 1	protein_coding	13106	https://www.ncbi.nlm.nih.gov/gene/13106
ENSMUSG00000023011	12.6032	-2.86724	1.17687	-2.43632	0.0148375	0.999996	15	99497012	99528165	Faim2	Fas apoptotic inhibitory molecule 2	protein_coding	72393	https://www.ncbi.nlm.nih.gov/gene/72393
ENSMUSG00000001773	7.7163	-3.80894	1.56384	-2.43564	0.0148654	0.999996	7	86718977	86775943	Folh1	folate hydrolase 1	protein_coding	53320	https://www.ncbi.nlm.nih.gov/gene/53320
ENSMUSG00000027520	38.0288	-1.41447	0.581521	-2.43236	0.0150006	0.999996	1	63273265	63314576	Zdbf2	zinc finger, DBF-type containing 2	protein_coding	73884	https://www.ncbi.nlm.nih.gov/gene/73884
ENSMUSG00000030278	8.47794	-4.39566	1.80916	-2.42967	0.0151125	0.999996	6	113424634	113435760	Cidec	cell death-inducing DFFA-like effector c	protein_coding	14311	https://www.ncbi.nlm.nih.gov/gene/14311
ENSMUSG00000058952	3.81075	-4.4012	1.81427	-2.42588	0.0152712	0.999996	3	129835884	129875332	Cfi	complement component factor i	protein_coding	12630	https://www.ncbi.nlm.nih.gov/gene/12630
ENSMUSG00000045374	495.552	0.427709	0.176547	2.42264	0.0154083	0.999996	11	75440944	75454717	Wdr81	WD repeat domain 81	protein_coding	192652	https://www.ncbi.nlm.nih.gov/gene/192652
ENSMUSG00000043501	4.62581	-4.2932	1.77743	-2.4154	0.0157179	0.999996	15	78850860	78855529	Lgals2	lectin, galactose-binding, soluble 2	protein_coding	107753	https://www.ncbi.nlm.nih.gov/gene/107753
ENSMUSG00000091017	96.4318	-0.891868	0.369447	-2.41406	0.0157759	0.999996	1	191162584	191164817	Fam71a	family with sequence similarity 71, member A	protein_coding	619288	https://www.ncbi.nlm.nih.gov/gene/619288
ENSMUSG00000020659	266.865	0.523697	0.217214	2.41097	0.0159101	0.999996	12	31484829	31499616	Cbll1	Casitas B-lineage lymphoma-like 1	protein_coding	104836	https://www.ncbi.nlm.nih.gov/gene/104836
ENSMUSG00000052688	137.732	-0.842092	0.349434	-2.40988	0.0159579	0.999996	1	131688695	131715439	Rab7b	RAB7B, member RAS oncogene family	protein_coding	226421	https://www.ncbi.nlm.nih.gov/gene/226421
ENSMUSG00000046056	46.6328	-1.16098	0.483951	-2.39896	0.0164418	0.999996	7	30751471	30756134	Sbsn	suprabasin	protein_coding	282619	https://www.ncbi.nlm.nih.gov/gene/282619
ENSMUSG00000020812	82.4203	0.805787	0.335919	2.39876	0.0164509	0.999996	11	116671604	116685072	Snhg16	small nucleolar RNA host gene 16	antisense
ENSMUSG00000035385	362.64	-1.24281	0.518394	-2.39743	0.0165105	0.999996	11	82035571	82037453	Ccl2	chemokine (C-C motif) ligand 2	protein_coding	20296	https://www.ncbi.nlm.nih.gov/gene/20296
ENSMUSG00000036298	33.4302	-1.53613	0.640771	-2.39732	0.0165155	0.999996	15	91267696	91573261	Slc2a13	solute carrier family 2 (facilitated glucose transporter), member 13	protein_coding	239606	https://www.ncbi.nlm.nih.gov/gene/239606
ENSMUSG00000046733	87.6943	-1.29829	0.541657	-2.39688	0.0165354	0.999996	6	135065651	135084709	Gprc5a	G protein-coupled receptor, family C, group 5, member A	protein_coding	232431	https://www.ncbi.nlm.nih.gov/gene/232431
ENSMUSG00000095304	17.5534	2.44103	1.02118	2.39039	0.0168304	0.999996	14	25887506	25903100	Plac9a	placenta specific 9a	protein_coding	100039175	https://www.ncbi.nlm.nih.gov/gene/100039175
ENSMUSG00000024076	83.6639	-1.02362	0.428395	-2.38944	0.016874	0.999996	17	78508064	78627408	Vit	vitrin	protein_coding	74199	https://www.ncbi.nlm.nih.gov/gene/74199
ENSMUSG00000116895	68.9186	-1.36174	0.573027	-2.3764	0.0174825	0.999996	17	15010176	15022449	Gm3435	predicted gene 3435	protein_coding	100041621	https://www.ncbi.nlm.nih.gov/gene/100041621
ENSMUSG00000081441	7.9285	-3.82064	1.60822	-2.3757	0.0175159	0.999996	1	9574548	9575649	Gm6161	predicted gene 6161	processed_pseudogene
ENSMUSG00000010086	7.06482	-3.78671	1.5958	-2.37293	0.0176478	0.999996	11	61448442	61454131	Rnf112	ring finger protein 112	protein_coding	22671	https://www.ncbi.nlm.nih.gov/gene/22671
ENSMUSG00000017550	57.019	0.912112	0.38517	2.36807	0.0178809	0.999996	11	80089400	80135794	Atad5	ATPase family, AAA domain containing 5	protein_coding	237877	https://www.ncbi.nlm.nih.gov/gene/237877
ENSMUSG00000027318	53.0794	-1.21415	0.512946	-2.36701	0.0179325	0.999996	2	131050591	131063814	Adam33	a disintegrin and metallopeptidase domain 33	protein_coding	110751	https://www.ncbi.nlm.nih.gov/gene/110751
ENSMUSG00000039109	593.264	-0.591649	0.25011	-2.36556	0.018003	0.999996	13	36867178	37050244	F13a1	coagulation factor XIII, A1 subunit	protein_coding	74145	https://www.ncbi.nlm.nih.gov/gene/74145
ENSMUSG00000027438	66.5144	0.829105	0.350569	2.36503	0.0180288	0.999996	2	148693985	148732467	Napb	N-ethylmaleimide sensitive fusion protein attachment protein beta	protein_coding	17957	https://www.ncbi.nlm.nih.gov/gene/17957
ENSMUSG00000063684	143.091	0.721176	0.305147	2.36337	0.0181094	0.999996	2	108948806	108950233	Hadhb-ps	hydroxyacyl-CoA dehydrogenase trifunctional multienzyme complex subunit beta, pseudogene	processed_pseudogene
ENSMUSG00000079445	17.6179	-2.14096	0.907153	-2.36009	0.0182704	0.999996	1	86302832	86307305	B3gnt7	UDP-GlcNAc:betaGal beta-1,3-N-acetylglucosaminyltransferase 7	protein_coding	227327	https://www.ncbi.nlm.nih.gov/gene/227327
ENSMUSG00000083012	1991.29	0.796294	0.337643	2.35839	0.0183544	0.999996	5	143548708	143564531	Fam220a	family with sequence similarity 220, member A	protein_coding	67238	https://www.ncbi.nlm.nih.gov/gene/67238
ENSMUSG00000098934	113.933	-1.35243	0.573662	-2.35755	0.0183962	0.999996	7	106186404	106189999	Gm18853	predicted gene, 18853	unprocessed_pseudogene
ENSMUSG00000032691	71.7579	-0.973318	0.413428	-2.35426	0.0185595	0.999996	11	59541568	59566956	Nlrp3	NLR family, pyrin domain containing 3	protein_coding	216799	https://www.ncbi.nlm.nih.gov/gene/216799
ENSMUSG00000058093	175.598	0.608468	0.258472	2.3541	0.0185678	0.999996	13	67589439	67609707	Zfp729b	zinc finger protein 729b	protein_coding	100416706	https://www.ncbi.nlm.nih.gov/gene/100416706
ENSMUSG00000006651	147.822	-0.952933	0.405736	-2.34865	0.0188414	0.999996	7	30434982	30445535	Aplp1	amyloid beta (A4) precursor-like protein 1	protein_coding	11803	https://www.ncbi.nlm.nih.gov/gene/11803
ENSMUSG00000044452	436.636	0.449831	0.19181	2.34518	0.0190178	0.999996	7	35772343	35803003	Zfp507	zinc finger protein 507	protein_coding	668501	https://www.ncbi.nlm.nih.gov/gene/668501
ENSMUSG00000118332	1464.77	-1.91246	0.8168	-2.3414	0.0192114	0.999996	5	143548706	143564531	Fam220a	family with sequence similarity 220, member A	protein_coding	67238	https://www.ncbi.nlm.nih.gov/gene/67238
ENSMUSG00000054966	141	-1.13944	0.489032	-2.32998	0.019807	0.999996	6	145365134	145614319	Lmntd1	lamin tail domain containing 1	protein_coding	74071	https://www.ncbi.nlm.nih.gov/gene/74071
ENSMUSG00000055172	651.622	-0.761857	0.32698	-2.32998	0.0198072	0.999996	6	124512405	124523443	C1ra	complement component 1, r subcomponent A	protein_coding	50909	https://www.ncbi.nlm.nih.gov/gene/50909
ENSMUSG00000047420	17.7953	-1.79259	0.771419	-2.32375	0.0201386	0.999996	6	35312668	35326141	Fam180a	family with sequence similarity 180, member A	protein_coding	208164	https://www.ncbi.nlm.nih.gov/gene/208164
ENSMUSG00000020482	806.891	0.364673	0.157041	2.32214	0.0202252	0.999996	11	5528887	5542187	Ccdc117	coiled-coil domain containing 117	protein_coding	104479	https://www.ncbi.nlm.nih.gov/gene/104479
ENSMUSG00000034538	29.0775	1.27729	0.550507	2.3202	0.0203301	0.999996	7	7171330	7183562	Zfp418	zinc finger protein 418	protein_coding	232854	https://www.ncbi.nlm.nih.gov/gene/232854
ENSMUSG00000020538	1612.46	0.320249	0.138026	2.3202	0.0203301	0.999996	11	60199089	60222581	Srebf1	sterol regulatory element binding transcription factor 1	protein_coding	20787	https://www.ncbi.nlm.nih.gov/gene/20787
ENSMUSG00000021950	54.4629	-1.9754	0.851926	-2.31874	0.0204089	0.999996	14	34085981	34100571	Anxa8	annexin A8	protein_coding	11752	https://www.ncbi.nlm.nih.gov/gene/11752
ENSMUSG00000028528	15.4257	-2.07254	0.895166	-2.31525	0.0205992	0.999996	4	101496631	101642799	Dnajc6	DnaJ heat shock protein family (Hsp40) member C6	protein_coding	72685	https://www.ncbi.nlm.nih.gov/gene/72685
ENSMUSG00000047040	13.3998	-2.78404	1.20416	-2.31202	0.0207767	0.999996	11	96928104	96937830	Prr15l	proline rich 15-like	protein_coding	217138	https://www.ncbi.nlm.nih.gov/gene/217138
ENSMUSG00000070473	8.3157	-2.71707	1.17759	-2.30732	0.0210369	0.999996	5	134986214	134987472	Cldn3	claudin 3	protein_coding	12739	https://www.ncbi.nlm.nih.gov/gene/12739
ENSMUSG00000021298	39.3908	-1.39516	0.604735	-2.30706	0.0210514	0.999996	12	112850873	112868228	Gpr132	G protein-coupled receptor 132	protein_coding	56696	https://www.ncbi.nlm.nih.gov/gene/56696
ENSMUSG00000029762	125.027	-0.742054	0.322256	-2.30269	0.0212965	0.999996	6	34354119	34368463	Akr1b8	aldo-keto reductase family 1, member B8	protein_coding	14187	https://www.ncbi.nlm.nih.gov/gene/14187
ENSMUSG00000053390	212.188	0.567282	0.246739	2.29912	0.0214981	0.999996	17	32993129	33005457	Zfp952	zinc finger protein 952	protein_coding	240067	https://www.ncbi.nlm.nih.gov/gene/240067
ENSMUSG00000015396	522.346	-0.906921	0.394494	-2.29895	0.0215078	0.999996	13	43784775	43803132	Cd83	CD83 antigen	protein_coding	12522	https://www.ncbi.nlm.nih.gov/gene/12522
ENSMUSG00000026343	13.9087	-2.50855	1.09179	-2.29764	0.0215821	0.999996	1	125676995	125873862	Gpr39	G protein-coupled receptor 39	protein_coding	71111	https://www.ncbi.nlm.nih.gov/gene/71111
ENSMUSG00000078779	144.944	0.625424	0.272496	2.29517	0.0217234	0.999996	7	27838607	27856438	Zfp59	zinc finger protein 59	protein_coding	22717	https://www.ncbi.nlm.nih.gov/gene/22717
ENSMUSG00000062456	13.57	2.64438	1.15242	2.29462	0.0217548	0.999996	19	32465865	32466578	Rpl9-ps6	ribosomal protein L9, pseudogene 6	protein_coding
ENSMUSG00000022797	5707.66	0.665658	0.290486	2.29154	0.0219324	0.999996	16	32608920	32632794	Tfrc	transferrin receptor	protein_coding	22042	https://www.ncbi.nlm.nih.gov/gene/22042
ENSMUSG00000034009	50.1315	-1.51065	0.661281	-2.28443	0.0223464	0.999996	3	79641611	79737880	Rxfp1	relaxin/insulin-like family peptide receptor 1	protein_coding	381489	https://www.ncbi.nlm.nih.gov/gene/381489
ENSMUSG00000049504	472.14	0.460177	0.201787	2.28051	0.0225776	0.999996	3	53463666	53481755	Proser1	proline and serine rich 1	protein_coding	212127	https://www.ncbi.nlm.nih.gov/gene/212127
ENSMUSG00000008540	1350.24	-0.445393	0.195602	-2.27704	0.0227838	0.999996	6	138140316	138156755	Mgst1	microsomal glutathione S-transferase 1	protein_coding	56615	https://www.ncbi.nlm.nih.gov/gene/56615
ENSMUSG00000090641	48.2345	1.12845	0.496137	2.27448	0.0229372	0.999996	13	67038596	67061170	Zfp712	zinc finger protein 712	protein_coding	78251	https://www.ncbi.nlm.nih.gov/gene/78251
ENSMUSG00000003929	182.921	0.591995	0.261217	2.26629	0.0234335	0.999996	17	33329342	33358878	Zfp81	zinc finger protein 81	protein_coding	224694	https://www.ncbi.nlm.nih.gov/gene/224694
ENSMUSG00000034127	26.6635	-1.7768	0.784122	-2.26597	0.023453	0.999996	10	115816832	115849893	Tspan8	tetraspanin 8	protein_coding	216350	https://www.ncbi.nlm.nih.gov/gene/216350
ENSMUSG00000061100	45.1835	-1.22576	0.543293	-2.25617	0.02406	0.999996	16	48842551	48844461	Retnla	resistin like alpha	protein_coding	57262	https://www.ncbi.nlm.nih.gov/gene/57262
ENSMUSG00000033883	232.95	0.583723	0.260698	2.23908	0.025151	0.999996	3	36151017	36170342	Zfp267	zinc finger protein 267	protein_coding	241944	https://www.ncbi.nlm.nih.gov/gene/241944
ENSMUSG00000015627	28.5259	-1.58706	0.709472	-2.23696	0.0252891	0.999996	2	180325133	180334699	Gata5	GATA binding protein 5	protein_coding	14464	https://www.ncbi.nlm.nih.gov/gene/14464
ENSMUSG00000094345	3.4838	-5.5121	2.46654	-2.23475	0.0254339	0.999996	6	67896172	67896642	Igkv14-126	immunoglobulin kappa variable 14-126	IG_V_gene
ENSMUSG00000071478	4.91076	3.83677	1.71706	2.2345	0.0254503	0.999996	13	23574381	23574952	H2ac7	H2A clustered histone 7	protein_coding	319165	https://www.ncbi.nlm.nih.gov/gene/319165
ENSMUSG00000103476	561.528	-0.536892	0.240443	-2.23293	0.0255535	0.999996	3	63481112	63483879	Strit1	small transmembrane regulator of ion transport 1	protein_coding	102637511	https://www.ncbi.nlm.nih.gov/gene/102637511
ENSMUSG00000094708	5996.33	-8.61855	3.86014	-2.2327	0.0255686	0.999996	5	105862701	105863702	Gm10359	predicted gene 10359	processed_pseudogene
ENSMUSG00000107023	344.61	-0.513498	0.230092	-2.23171	0.0256344	0.999996	7	127519584	127567054	Gm42715	predicted gene 42715	protein_coding
ENSMUSG00000024529	190.716	-0.950851	0.426068	-2.23169	0.0256355	0.999996	18	52516067	52529867	Lox	lysyl oxidase	protein_coding	16948	https://www.ncbi.nlm.nih.gov/gene/16948
ENSMUSG00000040102	172.944	0.722614	0.323951	2.23063	0.0257058	0.999996	6	147091379	147112778	Klhl42	kelch-like 42	protein_coding	232539	https://www.ncbi.nlm.nih.gov/gene/232539
ENSMUSG00000047370	124.97	8.37962	3.7648	2.22578	0.0260291	0.999996	7	60155609	60156100	Gm7367	predicted pseudogene 7367	processed_pseudogene
ENSMUSG00000098950	277.999	0.874585	0.393	2.22541	0.0260538	0.999996	2	156071845	156127092	Gm28036	predicted gene, 28036	protein_coding
ENSMUSG00000027829	1973.76	-0.50545	0.22732	-2.22352	0.0261808	0.999996	3	65946151	65958249	Ccnl1	cyclin L1	protein_coding	56706	https://www.ncbi.nlm.nih.gov/gene/56706
ENSMUSG00000096780	570.862	0.413088	0.186007	2.22082	0.0263632	0.999996	17	6438524	6467022	Tmem181b-ps	transmembrane protein 181B, pseudogene	transcribed_unprocessed_pseudogene
ENSMUSG00000026819	753.138	-0.656244	0.295499	-2.2208	0.0263645	0.999996	2	32414487	32451445	Slc25a25	solute carrier family 25 (mitochondrial carrier, phosphate carrier), member 25	protein_coding	227731	https://www.ncbi.nlm.nih.gov/gene/227731
ENSMUSG00000020279	4.65065	-3.90525	1.75973	-2.21924	0.0264707	0.999996	11	32187541	32200279	Il9r	interleukin 9 receptor	protein_coding	16199	https://www.ncbi.nlm.nih.gov/gene/16199
ENSMUSG00000051906	7.04693	-3.64131	1.64503	-2.21353	0.0268612	0.999996	8	4102787	4105835	Cd209f	CD209f antigen	protein_coding	69142	https://www.ncbi.nlm.nih.gov/gene/69142
ENSMUSG00000003032	6960.72	0.643248	0.290634	2.21326	0.0268796	0.999996	4	55527143	55532466	Klf4	Kruppel-like factor 4 (gut)	protein_coding	16600	https://www.ncbi.nlm.nih.gov/gene/16600
ENSMUSG00000053626	40.8018	-1.40365	0.634565	-2.21198	0.0269677	0.999996	8	64014931	64206271	Tll1	tolloid-like	protein_coding	21892	https://www.ncbi.nlm.nih.gov/gene/21892
ENSMUSG00000024042	2609.59	-0.457324	0.206802	-2.21142	0.027007	0.999996	17	31844250	31855804	Sik1	salt inducible kinase 1	protein_coding	17691	https://www.ncbi.nlm.nih.gov/gene/17691
ENSMUSG00000038508	143.306	-0.588243	0.266261	-2.20927	0.027156	0.999996	8	70629393	70632456	Gdf15	growth differentiation factor 15	protein_coding	23886	https://www.ncbi.nlm.nih.gov/gene/23886
ENSMUSG00000087153	15.511	1.61084	0.729127	2.20927	0.027156	0.999996	8	19682449	19697736	Gm6483	predicted gene 6483	unprocessed_pseudogene
ENSMUSG00000031980	255.43	-0.526442	0.238616	-2.20623	0.0273682	0.999996	8	124556534	124569706	Agt	angiotensinogen (serpin peptidase inhibitor, clade A, member 8)	protein_coding	11606	https://www.ncbi.nlm.nih.gov/gene/11606
ENSMUSG00000030787	262.634	-0.713535	0.323434	-2.20612	0.0273756	0.999996	7	110850607	110863239	Lyve1	lymphatic vessel endothelial hyaluronan receptor 1	protein_coding	114332	https://www.ncbi.nlm.nih.gov/gene/114332
ENSMUSG00000036097	967.6	0.383221	0.173741	2.2057	0.0274048	0.999996	19	44931151	44983299	Slf2	SMC5-SMC6 complex localization factor 2	protein_coding	226151	https://www.ncbi.nlm.nih.gov/gene/226151
ENSMUSG00000036136	15.1176	-1.89505	0.859864	-2.2039	0.0275317	0.999996	12	31073861	31080251	Fam110c	family with sequence similarity 110, member C	protein_coding	104943	https://www.ncbi.nlm.nih.gov/gene/104943
ENSMUSG00000054931	32.0079	1.1569	0.525276	2.20247	0.0276323	0.999996	13	21478907	21485507	Zkscan4	zinc finger with KRAB and SCAN domains 4	protein_coding	544922	https://www.ncbi.nlm.nih.gov/gene/544922
ENSMUSG00000029061	162.311	-0.808754	0.367252	-2.20218	0.0276529	0.999996	4	155650655	155653384	Mmp23	matrix metallopeptidase 23	protein_coding	26561	https://www.ncbi.nlm.nih.gov/gene/26561
ENSMUSG00000056220	104.104	-0.862585	0.391877	-2.20116	0.0277247	0.999996	1	149829618	149961290	Pla2g4a	phospholipase A2, group IVA (cytosolic, calcium-dependent)	protein_coding	18783	https://www.ncbi.nlm.nih.gov/gene/18783
ENSMUSG00000089945	1018.27	0.701676	0.318957	2.19991	0.0278134	0.999996	4	57568179	57896982	Pakap	paralemmin A kinase anchor protein	protein_coding	677884	https://www.ncbi.nlm.nih.gov/gene/677884
ENSMUSG00000030142	5.84789	-3.79749	1.73081	-2.19406	0.0282311	0.999996	6	123281789	123289870	Clec4e	C-type lectin domain family 4, member e	protein_coding	56619	https://www.ncbi.nlm.nih.gov/gene/56619
ENSMUSG00000025013	12.0633	2.17528	0.993459	2.1896	0.0285532	0.999996	19	41082753	41206835	Tll2	tolloid-like 2	protein_coding	24087	https://www.ncbi.nlm.nih.gov/gene/24087
ENSMUSG00000041935	948.242	0.37445	0.171118	2.18825	0.0286511	0.999996	15	3982035	3995744	AW549877	expressed sequence AW549877	protein_coding	106064	https://www.ncbi.nlm.nih.gov/gene/106064
ENSMUSG00000030560	1379.45	-0.37857	0.173021	-2.188	0.0286696	0.999996	7	88278085	88310888	Ctsc	cathepsin C	protein_coding	13032	https://www.ncbi.nlm.nih.gov/gene/13032
ENSMUSG00000112160	39.4101	1.08259	0.495131	2.18647	0.0287809	0.999996	10	82083353	82111216	BC024063	cDNA sequence BC024063	protein_coding	666584	https://www.ncbi.nlm.nih.gov/gene/666584
ENSMUSG00000037016	679.371	0.436958	0.200061	2.18413	0.0289529	0.999996	3	53513938	53657355	Frem2	Fras1 related extracellular matrix protein 2	protein_coding	242022	https://www.ncbi.nlm.nih.gov/gene/242022
ENSMUSG00000026840	30.6671	-1.34752	0.616997	-2.184	0.0289626	0.999996	2	31887291	31946539	Lamc3	laminin gamma 3	protein_coding	23928	https://www.ncbi.nlm.nih.gov/gene/23928
ENSMUSG00000034218	378.039	0.50068	0.229309	2.18343	0.029004	0.999996	9	53439149	53536740	Atm	ataxia telangiectasia mutated	protein_coding	11920	https://www.ncbi.nlm.nih.gov/gene/11920
ENSMUSG00000030156	16.9836	2.20147	1.00874	2.1824	0.0290799	0.999996	6	129267325	129275436	Cd69	CD69 antigen	protein_coding	12515	https://www.ncbi.nlm.nih.gov/gene/12515
ENSMUSG00000093575	27.3719	1.18626	0.544498	2.17863	0.0293592	0.999996	16	3884648	3919517	Gm20695	predicted gene 20695	protein_coding
ENSMUSG00000089704	1976.57	0.411908	0.189128	2.17794	0.0294107	0.999996	8	124231391	124345724	Galnt2	polypeptide N-acetylgalactosaminyltransferase 2	protein_coding	108148	https://www.ncbi.nlm.nih.gov/gene/108148
ENSMUSG00000005718	76.1951	0.834726	0.38438	2.17162	0.0298847	0.999996	16	4544661	4559854	Tfap4	transcription factor AP4	protein_coding	83383	https://www.ncbi.nlm.nih.gov/gene/83383
ENSMUSG00000028629	51.5104	1.02761	0.473497	2.17026	0.0299871	0.999996	4	120921196	120925017	Exo5	exonuclease 5	protein_coding	73172	https://www.ncbi.nlm.nih.gov/gene/73172
ENSMUSG00000030849	49.3468	-0.950534	0.438469	-2.16785	0.0301703	0.999996	7	130162451	133123350	Fgfr2	fibroblast growth factor receptor 2	protein_coding	14183	https://www.ncbi.nlm.nih.gov/gene/14183
ENSMUSG00000038119	568.271	-0.434882	0.200893	-2.16475	0.0304072	0.999996	9	35421128	35507652	Cdon	cell adhesion molecule-related/down-regulated by oncogenes	protein_coding	57810	https://www.ncbi.nlm.nih.gov/gene/57810
ENSMUSG00000017969	445.381	-0.767408	0.355126	-2.16095	0.0306995	0.999996	2	167191805	167240604	Ptgis	prostaglandin I2 (prostacyclin) synthase	protein_coding	19223	https://www.ncbi.nlm.nih.gov/gene/19223
ENSMUSG00000020676	35.3386	-1.50114	0.694837	-2.16042	0.03074	0.999996	11	82057823	82062955	Ccl11	chemokine (C-C motif) ligand 11	protein_coding	20292	https://www.ncbi.nlm.nih.gov/gene/20292
ENSMUSG00000092201	989.539	-0.589883	0.27326	-2.15868	0.0308746	0.999996	2	114013563	114068324	A530058N18Rik	RIKEN cDNA A530058N18 gene	processed_transcript
ENSMUSG00000032271	69.1152	-1.03868	0.481365	-2.15777	0.0309455	0.999996	9	48591877	48605153	Nnmt	nicotinamide N-methyltransferase	protein_coding	18113	https://www.ncbi.nlm.nih.gov/gene/18113
ENSMUSG00000059981	1607.65	0.469005	0.217527	2.15607	0.031078	0.999996	7	126865678	126884703	Taok2	TAO kinase 2	protein_coding	381921	https://www.ncbi.nlm.nih.gov/gene/381921
ENSMUSG00000031343	56.1871	-1.08666	0.504454	-2.15413	0.0312298	0.999996	X	72432681	72656848	Gabra3	gamma-aminobutyric acid (GABA) A receptor, subunit alpha 3	protein_coding	14396	https://www.ncbi.nlm.nih.gov/gene/14396
ENSMUSG00000039116	99.2699	-0.862153	0.400923	-2.15042	0.0315219	0.999996	10	14402583	14545659	Adgrg6	adhesion G protein-coupled receptor G6	protein_coding	215798	https://www.ncbi.nlm.nih.gov/gene/215798
ENSMUSG00000036395	9.15017	-2.44443	1.13777	-2.14844	0.0316792	0.999996	9	26763044	26806468	Glb1l2	galactosidase, beta 1-like 2	protein_coding	244757	https://www.ncbi.nlm.nih.gov/gene/244757
ENSMUSG00000021301	5.21011	3.73759	1.74168	2.14597	0.0318753	0.999996	13	14226438	14523228	Hecw1	HECT, C2 and WW domain containing E3 ubiquitin protein ligase 1	protein_coding	94253	https://www.ncbi.nlm.nih.gov/gene/94253
ENSMUSG00000056019	134.465	0.579535	0.270246	2.14447	0.0319951	0.999996	8	71882019	71895727	Zfp709	zinc finger protein 709	protein_coding	236193	https://www.ncbi.nlm.nih.gov/gene/236193
ENSMUSG00000001497	6.21564	-3.53031	1.64655	-2.14407	0.0320273	0.999996	12	56691767	56712822	Pax9	paired box 9	protein_coding	18511	https://www.ncbi.nlm.nih.gov/gene/18511
ENSMUSG00000021556	609.748	-0.401537	0.187617	-2.14019	0.0323391	0.999996	13	59634626	59675811	Golm1	golgi membrane protein 1	protein_coding	105348	https://www.ncbi.nlm.nih.gov/gene/105348
ENSMUSG00000042045	1184.76	-3.0738	1.44036	-2.13406	0.0328381	0.999996	9	53850164	53854560	Sln	sarcolipin	protein_coding	66402	https://www.ncbi.nlm.nih.gov/gene/66402
ENSMUSG00000022218	11.6857	-1.96954	0.92294	-2.13399	0.0328436	0.999996	14	55700009	55713926	Tgm1	transglutaminase 1, K polypeptide	protein_coding	21816	https://www.ncbi.nlm.nih.gov/gene/21816
ENSMUSG00000063281	251.44	0.473503	0.222045	2.13247	0.0329686	0.999996	18	23989632	24005376	Zfp35	zinc finger protein 35	protein_coding	22694	https://www.ncbi.nlm.nih.gov/gene/22694
ENSMUSG00000027188	65.5677	-1.10813	0.521965	-2.12299	0.0337546	0.999996	2	102550012	102643041	Pamr1	peptidase domain containing associated with muscle regeneration 1	protein_coding	210622	https://www.ncbi.nlm.nih.gov/gene/210622
ENSMUSG00000046185	256.693	0.516127	0.243191	2.12232	0.0338113	0.999996	7	29768552	29779821	Zfp84	zinc finger protein 84	protein_coding	74352	https://www.ncbi.nlm.nih.gov/gene/74352
ENSMUSG00000063406	1444.17	-0.329073	0.155289	-2.1191	0.034082	0.999996	5	108106366	108132620	Tmed5	transmembrane p24 trafficking protein 5	protein_coding	73130	https://www.ncbi.nlm.nih.gov/gene/73130
ENSMUSG00000072294	402.332	0.441522	0.208392	2.1187	0.0341155	0.999996	14	99870632	100284679	Klf12	Kruppel-like factor 12	protein_coding	16597	https://www.ncbi.nlm.nih.gov/gene/16597
ENSMUSG00000099974	9.40911	-2.69239	1.27209	-2.1165	0.0343022	0.999996	9	88723285	88731914	Bcl2a1d	B cell leukemia/lymphoma 2 related protein A1d	protein_coding	12047	https://www.ncbi.nlm.nih.gov/gene/12047
ENSMUSG00000000402	10.5756	-2.35553	1.11458	-2.11338	0.0345679	0.999996	X	166523007	166585720	Egfl6	EGF-like-domain, multiple 6	protein_coding	54156	https://www.ncbi.nlm.nih.gov/gene/54156
ENSMUSG00000068696	6.44177	-3.22053	1.52747	-2.10841	0.0349957	0.999996	3	116249654	116253503	Gpr88	G-protein coupled receptor 88	protein_coding	64378	https://www.ncbi.nlm.nih.gov/gene/64378
ENSMUSG00000024298	916.046	0.353419	0.167642	2.10817	0.0350162	0.999996	17	32765496	32788287	Zfp871	zinc finger protein 871	protein_coding	208292	https://www.ncbi.nlm.nih.gov/gene/208292
ENSMUSG00000067424	148.644	0.594613	0.282066	2.10806	0.0350259	0.999996	17	33089310	33110705	Zfp563	zinc finger protein 563	protein_coding	240068	https://www.ncbi.nlm.nih.gov/gene/240068
ENSMUSG00000012640	637.549	0.437686	0.207769	2.1066	0.0351522	0.999996	7	43296197	43313294	Zfp715	zinc finger protein 715	protein_coding	69930	https://www.ncbi.nlm.nih.gov/gene/69930
ENSMUSG00000046574	1464.37	0.427841	0.203225	2.10526	0.0352691	0.999996	7	45027563	45052881	Prr12	proline rich 12	protein_coding	233210	https://www.ncbi.nlm.nih.gov/gene/233210
ENSMUSG00000057561	745.623	-0.372755	0.177596	-2.09889	0.0358264	0.999996	18	46597701	46616456	Eif1a	eukaryotic translation initiation factor 1A	protein_coding	13664	https://www.ncbi.nlm.nih.gov/gene/13664
ENSMUSG00000053279	423.688	-0.714593	0.340538	-2.09842	0.0358679	0.999996	19	20492715	20643465	Aldh1a1	aldehyde dehydrogenase family 1, subfamily A1	protein_coding	11668	https://www.ncbi.nlm.nih.gov/gene/11668
ENSMUSG00000021624	46.6451	-1.20647	0.575015	-2.09815	0.0358917	0.999996	13	102693558	102739629	Cd180	CD180 antigen	protein_coding	17079	https://www.ncbi.nlm.nih.gov/gene/17079
ENSMUSG00000033306	1312.38	0.336355	0.160347	2.09767	0.0359343	0.999996	16	24393507	24992578	Lpp	LIM domain containing preferred translocation partner in lipoma	protein_coding	210126	https://www.ncbi.nlm.nih.gov/gene/210126
ENSMUSG00000079480	401.753	-0.464191	0.221414	-2.09649	0.0360391	0.999996	X	102119447	102127669	Pin4	protein (peptidyl-prolyl cis/trans isomerase) NIMA-interacting, 4 (parvulin)	protein_coding	69713	https://www.ncbi.nlm.nih.gov/gene/69713
ENSMUSG00000085600	2.72367	8.28373	3.95157	2.09631	0.0360543	0.999996	6	147180244	147208285	E330012B07Rik	RIKEN cDNA E330012B07 gene	lincRNA
ENSMUSG00000037640	293.477	0.488784	0.233284	2.09523	0.0361506	0.999996	7	27731389	27753702	Zfp60	zinc finger protein 60	protein_coding	22718	https://www.ncbi.nlm.nih.gov/gene/22718
ENSMUSG00000061718	96.133	-0.821508	0.392127	-2.095	0.0361707	0.999996	11	98348404	98357796	Ppp1r1b	protein phosphatase 1, regulatory inhibitor subunit 1B	protein_coding	19049	https://www.ncbi.nlm.nih.gov/gene/19049
ENSMUSG00000111497	72.7509	0.852119	0.406758	2.09491	0.0361793	0.999996	9	21067514	21091997	Gm38431	predicted gene, 38431	protein_coding
ENSMUSG00000039741	686.155	0.368679	0.176067	2.09397	0.036263	0.999996	11	120232947	120292296	Bahcc1	BAH domain and coiled-coil containing 1	protein_coding	268515	https://www.ncbi.nlm.nih.gov/gene/268515
ENSMUSG00000085385	75.8456	0.848158	0.405111	2.09364	0.0362918	0.999996	2	158353700	158361580	Snhg17	small nucleolar RNA host gene 17	processed_transcript
ENSMUSG00000022286	136.115	0.656417	0.314042	2.09022	0.0365981	0.999996	15	37233036	37363569	Grhl2	grainyhead like transcription factor 2	protein_coding	252973	https://www.ncbi.nlm.nih.gov/gene/252973
ENSMUSG00000029847	9.6245	-2.28575	1.09366	-2.09	0.0366179	0.999996	6	34945278	34988404	Slc23a4	solute carrier family 23 member 4	protein_coding	243753	https://www.ncbi.nlm.nih.gov/gene/243753
ENSMUSG00000033933	341.992	0.417048	0.199613	2.08928	0.0366821	0.999996	6	113623959	113631633	Vhl	von Hippel-Lindau tumor suppressor	protein_coding	22346	https://www.ncbi.nlm.nih.gov/gene/22346
ENSMUSG00000037007	186.724	0.483072	0.231302	2.08849	0.0367533	0.999996	5	138139702	138155744	Zfp113	zinc finger protein 113	protein_coding	56314	https://www.ncbi.nlm.nih.gov/gene/56314
ENSMUSG00000056014	162.225	0.513187	0.246254	2.08397	0.0371627	0.999996	5	138622859	138652414	A430033K04Rik	RIKEN cDNA A430033K04 gene	protein_coding	243308	https://www.ncbi.nlm.nih.gov/gene/243308
ENSMUSG00000038888	64.5348	0.963474	0.462406	2.08361	0.0371954	0.999996	7	43672016	43678298	Ctu1	cytosolic thiouridylase subunit 1	protein_coding	233189	https://www.ncbi.nlm.nih.gov/gene/233189
ENSMUSG00000005968	48.4845	-1.01784	0.489885	-2.07772	0.0377352	0.999996	3	94612757	94658872	Tuft1	tuftelin 1	protein_coding	22156	https://www.ncbi.nlm.nih.gov/gene/22156
ENSMUSG00000091228	694.651	-0.471672	0.227419	-2.07402	0.0380771	0.999996	11	93949819	93968293	Gm20390	predicted gene 20390	protein_coding
ENSMUSG00000094441	439.546	0.405118	0.19543	2.07295	0.0381765	0.999996	17	33239718	33255145	Zfp955a	zinc finger protein 955A	protein_coding	77652	https://www.ncbi.nlm.nih.gov/gene/77652
ENSMUSG00000045064	120.973	0.612817	0.295861	2.0713	0.0383309	0.999996	12	85274286	85299358	Zc2hc1c	zinc finger, C2HC-type containing 1C	protein_coding	72350	https://www.ncbi.nlm.nih.gov/gene/72350
ENSMUSG00000022096	1080.19	0.38642	0.186796	2.06867	0.0385769	0.999996	14	70552212	70573548	Hr	lysine demethylase and nuclear receptor corepressor	protein_coding	15460	https://www.ncbi.nlm.nih.gov/gene/15460
ENSMUSG00000098132	63.3644	1.16089	0.562389	2.0642	0.0389985	0.999996	7	112953962	112957457	Rassf10	Ras association (RalGDS/AF-6) domain family (N-terminal) member 10	protein_coding	78748	https://www.ncbi.nlm.nih.gov/gene/78748
ENSMUSG00000018927	135.481	-0.738181	0.35777	-2.06328	0.0390858	0.999996	11	83587882	83593087	Ccl6	chemokine (C-C motif) ligand 6	protein_coding	20305	https://www.ncbi.nlm.nih.gov/gene/20305
ENSMUSG00000001128	130.807	-0.57761	0.280742	-2.05744	0.039644	0.999996	X	20925454	20931555	Cfp	complement factor properdin	protein_coding	18636	https://www.ncbi.nlm.nih.gov/gene/18636
ENSMUSG00000006587	175.798	0.652233	0.317022	2.05737	0.0396503	0.999996	8	122454208	122460733	Snai3	snail family zinc finger 3	protein_coding	30927	https://www.ncbi.nlm.nih.gov/gene/30927
ENSMUSG00000020607	155.23	0.752838	0.365959	2.05717	0.0396702	0.999996	12	14146830	14152054	Lratd1	LRAT domain containing 1	protein_coding	105005	https://www.ncbi.nlm.nih.gov/gene/105005
ENSMUSG00000000276	1017.51	0.358784	0.174419	2.05703	0.0396836	0.999996	11	89035179	89066850	Dgke	diacylglycerol kinase, epsilon	protein_coding	56077	https://www.ncbi.nlm.nih.gov/gene/56077
ENSMUSG00000095042	66.1934	0.978845	0.477392	2.0504	0.0403253	0.999996	4	57370953	57371954	Gm12537	predicted gene 12537	processed_pseudogene
ENSMUSG00000116069	5.45167	4.08156	1.99195	2.04903	0.0404589	0.999996	15	78899667	78919032	Gm49510	predicted gene, 49510	protein_coding
ENSMUSG00000043635	134.158	0.555282	0.271585	2.0446	0.0408944	0.999996	5	89677087	89883334	Adamts3	a disintegrin-like and metallopeptidase (reprolysin type) with thrombospondin type 1 motif, 3	protein_coding	330119	https://www.ncbi.nlm.nih.gov/gene/330119
ENSMUSG00000078789	305.617	0.409843	0.200578	2.0433	0.0410223	0.999996	11	75177643	75191241	Dph1	diphthamide biosynthesis 1	protein_coding	116905	https://www.ncbi.nlm.nih.gov/gene/116905
ENSMUSG00000002204	11.3752	-2.64866	1.29673	-2.04257	0.0410946	0.999996	7	44572380	44586862	Napsa	napsin A aspartic peptidase	protein_coding	16541	https://www.ncbi.nlm.nih.gov/gene/16541
ENSMUSG00000025981	1034.17	-0.422039	0.206771	-2.04109	0.0412417	0.999996	1	55052770	55072702	Coq10b	coenzyme Q10B	protein_coding	67876	https://www.ncbi.nlm.nih.gov/gene/67876
ENSMUSG00000023206	541.25	0.333212	0.163503	2.03796	0.0415538	0.999996	2	11705290	11734317	Il15ra	interleukin 15 receptor, alpha chain	protein_coding	16169	https://www.ncbi.nlm.nih.gov/gene/16169
ENSMUSG00000017144	1432.56	-0.455561	0.223615	-2.03726	0.0416245	0.999996	2	51130438	51149111	Rnd3	Rho family GTPase 3	protein_coding	74194	https://www.ncbi.nlm.nih.gov/gene/74194
ENSMUSG00000050592	1493.29	0.407081	0.19993	2.03611	0.041739	0.999996	2	32050055	32084857	Fam78a	family with sequence similarity 78, member A	protein_coding	241303	https://www.ncbi.nlm.nih.gov/gene/241303
ENSMUSG00000118504	323.618	-0.892879	0.4386	-2.03575	0.0417756	0.999996	3	90052904	90066069	4933434E20Rik	RIKEN cDNA 4933434E20 gene	protein_coding
ENSMUSG00000063727	15.2234	-1.86115	0.914918	-2.03422	0.0419292	0.999996	15	54250619	54278484	Tnfrsf11b	tumor necrosis factor receptor superfamily, member 11b (osteoprotegerin)	protein_coding	18383	https://www.ncbi.nlm.nih.gov/gene/18383
ENSMUSG00000097750	19.3854	1.34305	0.660462	2.03349	0.0420026	0.999996	7	30956909	30961619	Gm4673	predicted gene 4673	antisense
ENSMUSG00000116461	130.576	-1.13884	0.561446	-2.02841	0.0425184	0.999996	15	89416405	89429696	Gm44502	predicted readthrough transcript (NMD candidate), 44502	protein_coding
ENSMUSG00000078377	656.986	2.07203	1.02192	2.02758	0.0426029	0.999996	12	12023045	12023658	Gm4294	predicted gene 4294	processed_pseudogene
ENSMUSG00000038550	102.532	0.865999	0.427224	2.02704	0.0426587	0.999996	3	95878503	95882251	Ciart	circadian associated repressor of transcription	protein_coding	229599	https://www.ncbi.nlm.nih.gov/gene/229599
ENSMUSG00000050890	126.522	0.603593	0.297876	2.02632	0.0427317	0.999996	4	134275002	134287895	Pdik1l	PDLIM1 interacting kinase 1 like	protein_coding	230809	https://www.ncbi.nlm.nih.gov/gene/230809
ENSMUSG00000003379	33.9258	-2.15815	1.06529	-2.02588	0.0427767	0.999996	7	24897381	24902197	Cd79a	CD79A antigen (immunoglobulin-associated alpha)	protein_coding	12518	https://www.ncbi.nlm.nih.gov/gene/12518
ENSMUSG00000085334	80.8893	-0.872137	0.430612	-2.02534	0.0428323	0.999996	4	127033731	127049398	Gm12940	predicted gene 12940	processed_transcript
ENSMUSG00000030098	1276.01	0.354279	0.174999	2.02447	0.042922	0.999996	6	91761509	91827250	Grip2	glutamate receptor interacting protein 2	protein_coding	243547	https://www.ncbi.nlm.nih.gov/gene/243547
ENSMUSG00000074194	72.961	0.766184	0.378496	2.02428	0.0429409	0.999996	8	85108553	85123095	Zfp791	zinc finger protein 791	protein_coding	244556	https://www.ncbi.nlm.nih.gov/gene/244556
ENSMUSG00000097636	5.41932	-3.30092	1.63238	-2.02215	0.043161	0.999996	19	53443230	53464796	Mirt1	myocardial infarction associated transcript 1	processed_transcript
ENSMUSG00000039754	102.913	0.606128	0.299797	2.02179	0.0431976	0.999996	5	136136146	136141615	Alkbh4	alkB homolog 4, lysine demethylase	protein_coding	72041	https://www.ncbi.nlm.nih.gov/gene/72041
ENSMUSG00000022554	173.664	0.464745	0.230151	2.01931	0.0434555	0.999996	15	76368898	76371437	Hgh1	HGH1 homolog	protein_coding	59053	https://www.ncbi.nlm.nih.gov/gene/59053
ENSMUSG00000068220	6162.23	-0.315333	0.156339	-2.01698	0.0436974	0.999996	15	78926725	78930465	Lgals1	lectin, galactose binding, soluble 1	protein_coding	16852	https://www.ncbi.nlm.nih.gov/gene/16852
ENSMUSG00000015093	27.1355	-1.43268	0.710938	-2.01519	0.0438845	0.999996	2	25456838	25458776	Clic3	chloride intracellular channel 3	protein_coding	69454	https://www.ncbi.nlm.nih.gov/gene/69454
ENSMUSG00000051537	8.55613	-2.19537	1.09432	-2.00616	0.0448394	0.999996	X	21360865	21364622	Gm5124	predicted pseudogene 5124	transcribed_processed_pseudogene
ENSMUSG00000054978	151.077	0.493716	0.24626	2.00486	0.0449782	0.999996	9	65388684	65391652	Kbtbd13	kelch repeat and BTB (POZ) domain containing 13	protein_coding	74492	https://www.ncbi.nlm.nih.gov/gene/74492
ENSMUSG00000022528	3064.86	-0.477365	0.238724	-1.99966	0.0455375	0.999996	16	30064384	30067796	Hes1	hes family bHLH transcription factor 1	protein_coding	15205	https://www.ncbi.nlm.nih.gov/gene/15205
ENSMUSG00000078302	4.22862	3.87933	1.94001	1.99964	0.0455393	0.999996	13	98354242	98359305	Foxd1	forkhead box D1	protein_coding	15229	https://www.ncbi.nlm.nih.gov/gene/15229
ENSMUSG00000032725	135.952	-0.755929	0.378039	-1.9996	0.0455432	0.999996	7	101839988	101857194	Folr2	folate receptor 2 (fetal)	protein_coding	14276	https://www.ncbi.nlm.nih.gov/gene/14276
ENSMUSG00000096910	533.327	0.386699	0.193528	1.99815	0.0457005	0.999996	17	33289544	33307241	Zfp955b	zinc finger protein 955B	protein_coding	100043468	https://www.ncbi.nlm.nih.gov/gene/100043468
ENSMUSG00000038843	106.342	-0.584611	0.292745	-1.997	0.0458255	0.999996	19	17326141	17372844	Gcnt1	glucosaminyl (N-acetyl) transferase 1, core 2	protein_coding	14537	https://www.ncbi.nlm.nih.gov/gene/14537
ENSMUSG00000028262	8.28566	-3.44397	1.72476	-1.99678	0.0458494	0.999996	3	144796559	144819494	Clca3a2	chloride channel accessory 3A2	protein_coding	80797	https://www.ncbi.nlm.nih.gov/gene/80797
ENSMUSG00000017009	1078.86	-0.724498	0.363154	-1.99501	0.0460414	0.999996	2	164424247	164443887	Sdc4	syndecan 4	protein_coding	20971	https://www.ncbi.nlm.nih.gov/gene/20971
ENSMUSG00000091905	1.59237	7.03319	3.52625	1.99452	0.0460949	0.999996	12	64786311	64787001	Dnajb6-ps	DnaJ heat shock protein family (Hsp40) member B6, pseudogene	processed_pseudogene
ENSMUSG00000021510	181.244	0.547522	0.274991	1.99105	0.0464748	0.999996	13	67612763	67637791	Zfp729a	zinc finger protein 729a	protein_coding	212281	https://www.ncbi.nlm.nih.gov/gene/212281
ENSMUSG00000056427	538.117	-0.520885	0.26174	-1.99008	0.0465817	0.999996	11	35121224	35708507	Slit3	slit guidance ligand 3	protein_coding	20564	https://www.ncbi.nlm.nih.gov/gene/20564
ENSMUSG00000017491	512.317	0.356611	0.179291	1.989	0.0467012	0.999996	14	16430839	16819156	Rarb	retinoic acid receptor, beta	protein_coding	218772	https://www.ncbi.nlm.nih.gov/gene/218772
ENSMUSG00000021922	55.9786	1.0056	0.505739	1.98838	0.0467692	0.999996	14	30886476	30902353	Itih4	inter alpha-trypsin inhibitor, heavy chain 4	protein_coding	16427	https://www.ncbi.nlm.nih.gov/gene/16427
ENSMUSG00000019850	583.193	0.5745	0.289095	1.98724	0.0468964	0.999996	10	19000910	19015657	Tnfaip3	tumor necrosis factor, alpha-induced protein 3	protein_coding	21929	https://www.ncbi.nlm.nih.gov/gene/21929
ENSMUSG00000022901	61.641	-1.11634	0.562432	-1.98485	0.0471616	0.999996	16	36603869	36666081	Cd86	CD86 antigen	protein_coding	12524	https://www.ncbi.nlm.nih.gov/gene/12524
ENSMUSG00000001027	1108.94	0.479623	0.241815	1.98342	0.04732	0.999996	11	106318592	106353288	Scn4a	sodium channel, voltage-gated, type IV, alpha	protein_coding	110880	https://www.ncbi.nlm.nih.gov/gene/110880
ENSMUSG00000032548	344.246	-0.683503	0.344654	-1.98316	0.0473497	0.999996	9	102988712	103096002	Slco2a1	solute carrier organic anion transporter family, member 2a1	protein_coding	24059	https://www.ncbi.nlm.nih.gov/gene/24059
ENSMUSG00000063919	813.543	0.49045	0.247727	1.9798	0.0477263	0.999996	5	116439275	116591817	Srrm4	serine/arginine repetitive matrix 4	protein_coding	68955	https://www.ncbi.nlm.nih.gov/gene/68955
ENSMUSG00000040747	104.604	-0.859967	0.434928	-1.97727	0.0480117	0.999996	3	106759921	106790149	Cd53	CD53 antigen	protein_coding	12508	https://www.ncbi.nlm.nih.gov/gene/12508
ENSMUSG00000025484	328.982	0.445801	0.225629	1.97581	0.0481759	0.999996	7	140853394	140857577	Bet1l	Bet1 golgi vesicular membrane trafficking protein like	protein_coding	54399	https://www.ncbi.nlm.nih.gov/gene/54399
ENSMUSG00000027365	1522.94	0.287644	0.145722	1.97393	0.0483899	0.999996	2	126791565	126876230	Trpm7	transient receptor potential cation channel, subfamily M, member 7	protein_coding	58800	https://www.ncbi.nlm.nih.gov/gene/58800
ENSMUSG00000090247	2764.21	-0.346414	0.175734	-1.97124	0.0486964	0.999996	10	128917882	128924035	Bloc1s1	biogenesis of lysosomal organelles complex-1, subunit 1	protein_coding	14533	https://www.ncbi.nlm.nih.gov/gene/14533
ENSMUSG00000069206	153.685	0.518669	0.263419	1.96899	0.0489544	0.999996	13	67424549	67451624	Zfp874a	zinc finger protein 874a	protein_coding	238692	https://www.ncbi.nlm.nih.gov/gene/238692
ENSMUSG00000021282	5759.24	0.279856	0.142248	1.96738	0.0491392	0.999996	12	111538016	111546752	Eif5	eukaryotic translation initiation factor 5	protein_coding	217869	https://www.ncbi.nlm.nih.gov/gene/217869
ENSMUSG00000022194	1112.84	-0.281554	0.143376	-1.96375	0.0495585	0.999996	14	54892500	54898169	Pabpn1	poly(A) binding protein, nuclear 1	protein_coding	54196	https://www.ncbi.nlm.nih.gov/gene/54196
ENSMUSG00000029168	28.2407	-1.14843	0.585461	-1.96159	0.0498102	0.999996	5	30711564	30799375	Dpysl5	dihydropyrimidinase-like 5	protein_coding	65254	https://www.ncbi.nlm.nih.gov/gene/65254
ENSMUSG00000025804	32.693	-1.43349	0.730918	-1.96122	0.0498531	0.999996	9	123962124	123968692	Ccr1	chemokine (C-C motif) receptor 1	protein_coding	12768	https://www.ncbi.nlm.nih.gov/gene/12768
ENSMUSG00000022382	6.28114	-3.41129	1.73991	-1.96061	0.0499245	0.999996	15	85535437	85582473	Wnt7b	wingless-type MMTV integration site family, member 7B	protein_coding	22422	https://www.ncbi.nlm.nih.gov/gene/22422
ENSMUSG00000086740	161.173	0.521472	0.26606	1.95998	0.049998	0.999996	4	148960297	148984671	Gm17029	predicted gene 17029	antisense
ENSMUSG00000051439	254.768	-0.649107	0.331317	-1.95917	0.0500926	0.999996	18	36725067	36726798	Cd14	CD14 antigen	protein_coding	12475	https://www.ncbi.nlm.nih.gov/gene/12475
ENSMUSG00000032092	31.351	-1.22033	0.623778	-1.95635	0.0504242	0.999996	9	45039799	45054015	Mpzl2	myelin protein zero-like 2	protein_coding	14012	https://www.ncbi.nlm.nih.gov/gene/14012
ENSMUSG00000056592	38.2123	0.96758	0.494694	1.95592	0.0504751	0.999996	7	43562256	43575461	Zfp658	zinc finger protein 658	protein_coding	210104	https://www.ncbi.nlm.nih.gov/gene/210104
ENSMUSG00000029371	10.5505	-1.98127	1.01321	-1.95543	0.0505323	0.999996	5	90759360	90761624	Cxcl5	chemokine (C-X-C motif) ligand 5	protein_coding	20311	https://www.ncbi.nlm.nih.gov/gene/20311
ENSMUSG00000002997	35.6531	-1.2694	0.649311	-1.955	0.0505833	0.999996	12	31958476	32061296	Prkar2b	protein kinase, cAMP dependent regulatory, type II beta	protein_coding	19088	https://www.ncbi.nlm.nih.gov/gene/19088
ENSMUSG00000049281	35.4429	-1.24693	0.638835	-1.95188	0.0509529	0.999996	9	40269217	40291618	Scn3b	sodium channel, voltage-gated, type III, beta	protein_coding	235281	https://www.ncbi.nlm.nih.gov/gene/235281
ENSMUSG00000028195	27694.2	0.417308	0.21419	1.94831	0.0513781	0.999996	3	145646976	145649981	Ccn1	cellular communication network factor 1	protein_coding	16007	https://www.ncbi.nlm.nih.gov/gene/16007
ENSMUSG00000043702	819.058	-0.30767	0.157968	-1.94767	0.0514545	0.999996	14	26659958	26669883	Pde12	phosphodiesterase 12	protein_coding	211948	https://www.ncbi.nlm.nih.gov/gene/211948
ENSMUSG00000034573	292.311	-0.540167	0.277354	-1.94757	0.0514659	0.999996	5	103425192	103598303	Ptpn13	protein tyrosine phosphatase, non-receptor type 13	protein_coding	19249	https://www.ncbi.nlm.nih.gov/gene/19249
ENSMUSG00000063511	2757.53	-0.262688	0.134882	-1.94754	0.05147	0.999996	7	45376453	45395742	Snrnp70	small nuclear ribonucleoprotein 70 (U1)	protein_coding	20637	https://www.ncbi.nlm.nih.gov/gene/20637
ENSMUSG00000034266	32.0868	-1.19642	0.614383	-1.94735	0.051493	0.999996	12	85686669	85709087	Batf	basic leucine zipper transcription factor, ATF-like	protein_coding	53314	https://www.ncbi.nlm.nih.gov/gene/53314
ENSMUSG00000066829	266.09	0.408979	0.210224	1.94544	0.0517221	0.999996	9	22276748	22307648	Zfp810	zinc finger protein 810	protein_coding	235050	https://www.ncbi.nlm.nih.gov/gene/235050
ENSMUSG00000039217	14.6847	-1.69474	0.871587	-1.94443	0.0518442	0.999996	9	50554827	50581840	Il18	interleukin 18	protein_coding	16173	https://www.ncbi.nlm.nih.gov/gene/16173
ENSMUSG00000034845	895.737	-0.487372	0.251311	-1.93932	0.0524623	0.999996	8	71497765	71511752	Plvap	plasmalemma vesicle associated protein	protein_coding	84094	https://www.ncbi.nlm.nih.gov/gene/84094
ENSMUSG00000038600	18.9228	-1.45693	0.752458	-1.93622	0.0528403	0.999996	6	38048483	38124586	Atp6v0a4	ATPase, H+ transporting, lysosomal V0 subunit A4	protein_coding	140494	https://www.ncbi.nlm.nih.gov/gene/140494
ENSMUSG00000070424	690.941	-0.399791	0.206512	-1.93592	0.0528771	0.999996	7	102096879	102109489	Art5	ADP-ribosyltransferase 5	protein_coding	11875	https://www.ncbi.nlm.nih.gov/gene/11875
ENSMUSG00000098713	2.03287	3.71754	1.92273	1.93347	0.0531788	0.999996	14	69158671	69159519	Rps2-ps5	ribosomal protein S2, pseudogene 5	processed_pseudogene
ENSMUSG00000035356	1945.07	0.598956	0.310016	1.93202	0.0533576	0.999996	16	55811375	55838899	Nfkbiz	nuclear factor of kappa light polypeptide gene enhancer in B cells inhibitor, zeta	protein_coding	80859	https://www.ncbi.nlm.nih.gov/gene/80859
ENSMUSG00000031762	579.283	-0.516968	0.267934	-1.92946	0.0536739	0.999996	8	94172664	94173568	Mt2	metallothionein 2	protein_coding	17750	https://www.ncbi.nlm.nih.gov/gene/17750
ENSMUSG00000048096	163.699	1.05018	0.544914	1.92725	0.0539488	0.999996	1	135324807	135368065	Lmod1	leiomodin 1 (smooth muscle)	protein_coding	93689	https://www.ncbi.nlm.nih.gov/gene/93689
ENSMUSG00000096838	1.40251	5.97799	3.10224	1.92699	0.0539805	0.999996	3	96450446	96450611	Gm26232	predicted gene, 26232	snRNA
ENSMUSG00000031779	6.09456	-2.76996	1.4379	-1.92639	0.0540561	0.999996	8	94745590	94751699	Ccl22	chemokine (C-C motif) ligand 22	protein_coding	20299	https://www.ncbi.nlm.nih.gov/gene/20299
ENSMUSG00000096764	25.8187	5.60948	2.9161	1.92363	0.0544015	0.999996	2	112266314	112406319	Gm21985	predicted gene 21985	protein_coding
ENSMUSG00000036078	490.74	-0.328561	0.170889	-1.92265	0.0545234	0.999996	4	41738493	41756157	Sigmar1	sigma non-opioid intracellular receptor 1	protein_coding	18391	https://www.ncbi.nlm.nih.gov/gene/18391
ENSMUSG00000000078	4387.72	0.402493	0.209362	1.92248	0.0545456	0.999996	13	5861482	5870394	Klf6	Kruppel-like factor 6	protein_coding	23849	https://www.ncbi.nlm.nih.gov/gene/23849
ENSMUSG00000040124	106.326	0.547114	0.284737	1.92147	0.054672	0.999996	1	163384908	163403669	Gorab	golgin, RAB6-interacting	protein_coding	98376	https://www.ncbi.nlm.nih.gov/gene/98376
ENSMUSG00000053907	4269.95	-0.26137	0.136499	-1.91481	0.0555164	0.999996	6	72432799	72439558	Mat2a	methionine adenosyltransferase II, alpha	protein_coding	232087	https://www.ncbi.nlm.nih.gov/gene/232087
ENSMUSG00000025196	4.28766	-3.70447	1.93484	-1.91461	0.0555421	0.999996	19	43956307	43986556	Cpn1	carboxypeptidase N, polypeptide 1	protein_coding	93721	https://www.ncbi.nlm.nih.gov/gene/93721
ENSMUSG00000067786	5.75775	-2.84819	1.48853	-1.91342	0.0556941	0.999996	2	157560078	157562522	Nnat	neuronatin	protein_coding	18111	https://www.ncbi.nlm.nih.gov/gene/18111
ENSMUSG00000031849	297.86	-0.69861	0.365355	-1.91214	0.0558586	0.999996	8	70373558	70382066	Comp	cartilage oligomeric matrix protein	protein_coding	12845	https://www.ncbi.nlm.nih.gov/gene/12845
ENSMUSG00000036752	12513.6	0.34582	0.181101	1.90955	0.0561917	0.999996	2	25222160	25224702	Tubb4b	tubulin, beta 4B class IVB	protein_coding	227613	https://www.ncbi.nlm.nih.gov/gene/227613
ENSMUSG00000096617	116.865	-0.534522	0.279924	-1.90952	0.0561947	0.999996	5	95861714	95862715	Gm5559	predicted gene 5559	processed_pseudogene
ENSMUSG00000022512	8.14082	-2.24676	1.17953	-1.90479	0.0568078	0.999996	16	26356642	26371841	Cldn1	claudin 1	protein_coding	12737	https://www.ncbi.nlm.nih.gov/gene/12737
ENSMUSG00000020251	47.5169	-1.09466	0.575403	-1.90243	0.0571147	0.999996	10	82650433	82690650	Glt8d2	glycosyltransferase 8 domain containing 2	protein_coding	74782	https://www.ncbi.nlm.nih.gov/gene/74782
ENSMUSG00000048038	7.65341	-2.76215	1.45386	-1.89988	0.0574492	0.999996	2	26243469	26294557	Ccdc187	coiled-coil domain containing 187	protein_coding	329366	https://www.ncbi.nlm.nih.gov/gene/329366
ENSMUSG00000092021	3.52176	-3.43256	1.80837	-1.89815	0.0576759	0.999996	5	105323042	105346472	Gbp11	guanylate binding protein 11	polymorphic_pseudogene	634650	https://www.ncbi.nlm.nih.gov/gene/634650
ENSMUSG00000001349	121.03	0.962236	0.506938	1.89813	0.0576786	0.999996	9	22099216	22109630	Cnn1	calponin 1	protein_coding	12797	https://www.ncbi.nlm.nih.gov/gene/12797
ENSMUSG00000100153	132.006	1.21895	0.642369	1.89758	0.0577514	0.999996	7	119739926	119742226	Ppp1ccb	protein phosphatase 1 catalytic subunit gamma B	transcribed_processed_pseudogene	434233	https://www.ncbi.nlm.nih.gov/gene/434233
ENSMUSG00000074622	759.848	0.376352	0.198407	1.89687	0.0578447	0.999996	2	160363703	160367065	Mafb	v-maf musculoaponeurotic fibrosarcoma oncogene family, protein B (avian)	protein_coding	16658	https://www.ncbi.nlm.nih.gov/gene/16658
ENSMUSG00000029372	26.3937	1.62798	0.85872	1.89582	0.0579838	0.999996	5	90768518	90770063	Ppbp	pro-platelet basic protein	protein_coding	57349	https://www.ncbi.nlm.nih.gov/gene/57349
ENSMUSG00000006310	2.25424	-4.38444	2.31437	-1.89444	0.0581669	0.999996	7	30589681	30598909	Zbtb32	zinc finger and BTB domain containing 32	protein_coding	58206	https://www.ncbi.nlm.nih.gov/gene/58206
ENSMUSG00000020354	725.883	0.539361	0.285041	1.89222	0.0584614	0.999996	11	46896253	47988969	Sgcd	sarcoglycan, delta (dystrophin-associated glycoprotein)	protein_coding	24052	https://www.ncbi.nlm.nih.gov/gene/24052
ENSMUSG00000020715	480.931	0.372825	0.197093	1.89162	0.0585419	0.999996	11	106394650	106487852	Ern1	endoplasmic reticulum (ER) to nucleus signalling 1	protein_coding	78943	https://www.ncbi.nlm.nih.gov/gene/78943
ENSMUSG00000080268	263.614	-2.6156	1.38288	-1.89142	0.0585682	0.999996	19	5041354	5049917	Brms1	breast cancer metastasis-suppressor 1	protein_coding	107392	https://www.ncbi.nlm.nih.gov/gene/107392
ENSMUSG00000067149	18.59	-2.12435	1.12446	-1.88922	0.0588627	0.999996	5	88519809	88527891	Jchain	immunoglobulin joining chain	protein_coding	16069	https://www.ncbi.nlm.nih.gov/gene/16069
ENSMUSG00000032776	7.65559	-3.08838	1.63559	-1.88824	0.0589939	0.999996	7	72077830	72306608	Mctp2	multiple C2 domains, transmembrane 2	protein_coding	244049	https://www.ncbi.nlm.nih.gov/gene/244049
ENSMUSG00000078932	56.982	0.77444	0.410576	1.88623	0.0592643	0.999996	15	91199494	91260894	CN725425	cDNA sequence CN725425	protein_coding	545126	https://www.ncbi.nlm.nih.gov/gene/545126
ENSMUSG00000022357	943.151	0.447192	0.237101	1.88608	0.0592836	0.999996	15	58314573	58324169	Klhl38	kelch-like 38	protein_coding	268807	https://www.ncbi.nlm.nih.gov/gene/268807
ENSMUSG00000056423	11.6078	-3.4056	1.80576	-1.88597	0.0592995	0.999996	16	27353322	27370239	Uts2b	urotensin 2B	protein_coding	224065	https://www.ncbi.nlm.nih.gov/gene/224065
ENSMUSG00000037940	2300.92	0.349529	0.185431	1.88495	0.0594365	0.999996	8	81342556	82127914	Inpp4b	inositol polyphosphate-4-phosphatase, type II	protein_coding	234515	https://www.ncbi.nlm.nih.gov/gene/234515
ENSMUSG00000044017	257.915	-0.707049	0.375326	-1.88383	0.0595886	0.999996	5	129096750	129204599	Adgrd1	adhesion G protein-coupled receptor D1	protein_coding	243277	https://www.ncbi.nlm.nih.gov/gene/243277
ENSMUSG00000001366	1223.51	0.268879	0.142743	1.88365	0.0596117	0.999996	9	78081499	78109065	Fbxo9	f-box protein 9	protein_coding	71538	https://www.ncbi.nlm.nih.gov/gene/71538
ENSMUSG00000036264	109.867	0.564667	0.299906	1.88281	0.0597255	0.999996	11	52764634	53188538	Fstl4	follistatin-like 4	protein_coding	320027	https://www.ncbi.nlm.nih.gov/gene/320027
ENSMUSG00000009185	9.00322	-2.33062	1.2383	-1.88211	0.0598209	0.999996	11	82115185	82116799	Ccl8	chemokine (C-C motif) ligand 8	protein_coding	20307	https://www.ncbi.nlm.nih.gov/gene/20307
ENSMUSG00000026600	98.6063	-0.752013	0.399583	-1.882	0.0598365	0.999996	1	156424525	156474331	Soat1	sterol O-acyltransferase 1	protein_coding	20652	https://www.ncbi.nlm.nih.gov/gene/20652
ENSMUSG00000025161	64.9739	-0.887448	0.472376	-1.87869	0.0602871	0.999996	11	120948480	120960868	Slc16a3	solute carrier family 16 (monocarboxylic acid transporters), member 3	protein_coding	80879	https://www.ncbi.nlm.nih.gov/gene/80879
ENSMUSG00000051149	536.445	0.783133	0.417258	1.87686	0.0605377	0.999996	2	168180986	168207112	Adnp	activity-dependent neuroprotective protein	protein_coding	11538	https://www.ncbi.nlm.nih.gov/gene/11538
ENSMUSG00000074063	362.353	0.624423	0.332851	1.87598	0.0606576	0.999996	8	119434124	119446256	Osgin1	oxidative stress induced growth inhibitor 1	protein_coding	71839	https://www.ncbi.nlm.nih.gov/gene/71839
ENSMUSG00000053475	136.503	-0.888754	0.473886	-1.87546	0.0607297	0.999996	2	52038009	52056686	Tnfaip6	tumor necrosis factor alpha induced protein 6	protein_coding	21930	https://www.ncbi.nlm.nih.gov/gene/21930
ENSMUSG00000034071	38.1903	0.884533	0.471846	1.87462	0.0608447	0.999996	7	12415153	12422751	Zfp551	zinc fingr protein 551	protein_coding	619331	https://www.ncbi.nlm.nih.gov/gene/619331
ENSMUSG00000031972	14049.4	0.455667	0.243615	1.87044	0.0614226	0.999996	8	123891769	123894751	Acta1	actin, alpha 1, skeletal muscle	protein_coding	11459	https://www.ncbi.nlm.nih.gov/gene/11459
ENSMUSG00000038155	360.209	-0.492005	0.263124	-1.86986	0.0615038	0.999996	19	4040285	4046023	Gstp2	glutathione S-transferase, pi 2	protein_coding	14869	https://www.ncbi.nlm.nih.gov/gene/14869
ENSMUSG00000029810	886.87	-0.419079	0.224209	-1.86915	0.0616024	0.999996	6	48833818	48841496	Tmem176b	transmembrane protein 176B	protein_coding	65963	https://www.ncbi.nlm.nih.gov/gene/65963
ENSMUSG00000040093	160.675	0.630857	0.337536	1.86901	0.0616214	0.999996	2	118528757	118549687	Bmf	BCL2 modifying factor	protein_coding	171543	https://www.ncbi.nlm.nih.gov/gene/171543
ENSMUSG00000015702	20.8285	-1.41893	0.759457	-1.86835	0.0617138	0.999996	3	95296096	95307176	Anxa9	annexin A9	protein_coding	71790	https://www.ncbi.nlm.nih.gov/gene/71790
ENSMUSG00000049556	51.2435	-0.899141	0.48128	-1.86823	0.0617305	0.999996	9	56618475	56796468	Lingo1	leucine rich repeat and Ig domain containing 1	protein_coding	235402	https://www.ncbi.nlm.nih.gov/gene/235402
ENSMUSG00000038784	777.053	0.296071	0.158486	1.86812	0.061745	0.999996	6	35022065	35133724	Cnot4	CCR4-NOT transcription complex, subunit 4	protein_coding	53621	https://www.ncbi.nlm.nih.gov/gene/53621
ENSMUSG00000078496	149.963	0.537449	0.287738	1.86784	0.0617844	0.999996	4	147492417	147513486	Zfp982	zinc finger protein 982	protein_coding	195531	https://www.ncbi.nlm.nih.gov/gene/195531
ENSMUSG00000034614	1667.57	0.337869	0.1812	1.86462	0.0622346	0.999996	11	3330401	3342971	Pik3ip1	phosphoinositide-3-kinase interacting protein 1	protein_coding	216505	https://www.ncbi.nlm.nih.gov/gene/216505
ENSMUSG00000092511	14.5081	7.26191	3.89559	1.86414	0.0623023	0.999996	17	34856412	34882042	Gm20547	predicted gene 20547	protein_coding
ENSMUSG00000004864	4.93924	-2.91293	1.56335	-1.86326	0.0624255	0.999996	17	28769297	28780233	Mapk13	mitogen-activated protein kinase 13	protein_coding	26415	https://www.ncbi.nlm.nih.gov/gene/26415
ENSMUSG00000028023	21.9562	-1.60134	0.859629	-1.86282	0.0624874	0.999996	3	129199878	129219591	Pitx2	paired-like homeodomain transcription factor 2	protein_coding	18741	https://www.ncbi.nlm.nih.gov/gene/18741
ENSMUSG00000050370	82.4398	-1.08752	0.584795	-1.85965	0.0629347	0.999996	19	34473778	34475164	Ch25h	cholesterol 25-hydroxylase	protein_coding	12642	https://www.ncbi.nlm.nih.gov/gene/12642
ENSMUSG00000090077	176.741	0.557232	0.299697	1.85932	0.0629823	0.999996	2	181380078	181383628	Lime1	Lck interacting transmembrane adaptor 1	protein_coding	72699	https://www.ncbi.nlm.nih.gov/gene/72699
ENSMUSG00000025262	485.144	0.485807	0.261467	1.85801	0.0631681	0.999996	X	151344175	151471842	Fam120c	family with sequence similarity 120, member C	protein_coding	207375	https://www.ncbi.nlm.nih.gov/gene/207375
ENSMUSG00000044348	43.9689	0.821642	0.442227	1.85796	0.0631743	0.999996	X	136981116	137038302	Slc25a53	solute carrier family 25, member 53	protein_coding	67062	https://www.ncbi.nlm.nih.gov/gene/67062
ENSMUSG00000024097	1637.66	0.285761	0.153918	1.85657	0.0633719	0.999996	17	80200080	80207307	Srsf7	serine and arginine-rich splicing factor 7	protein_coding	225027	https://www.ncbi.nlm.nih.gov/gene/225027
ENSMUSG00000011752	2395.97	-0.26092	0.140545	-1.85648	0.0633847	0.999996	19	41911923	41918660	Pgam1	phosphoglycerate mutase 1	protein_coding	18648	https://www.ncbi.nlm.nih.gov/gene/18648
ENSMUSG00000032402	845.979	0.320523	0.172671	1.85627	0.0634155	0.999996	9	63646767	63757994	Smad3	SMAD family member 3	protein_coding	17127	https://www.ncbi.nlm.nih.gov/gene/17127
ENSMUSG00000057342	1077.87	0.290107	0.156387	1.85506	0.0635879	0.999996	7	45709467	45718002	Sphk2	sphingosine kinase 2	protein_coding	56632	https://www.ncbi.nlm.nih.gov/gene/56632
ENSMUSG00000021408	472.544	-0.51824	0.27946	-1.85444	0.0636768	0.999996	13	34002363	34037147	Ripk1	receptor (TNFRSF)-interacting serine-threonine kinase 1	protein_coding	19766	https://www.ncbi.nlm.nih.gov/gene/19766
ENSMUSG00000031877	128.521	-0.702823	0.379353	-1.85269	0.0639272	0.999996	8	104961718	104969537	Ces2g	carboxylesterase 2G	protein_coding	72361	https://www.ncbi.nlm.nih.gov/gene/72361
ENSMUSG00000055430	37.6662	-1.08769	0.587503	-1.85138	0.0641149	0.999996	6	58905233	58907076	Nap1l5	nucleosome assembly protein 1-like 5	protein_coding	58243	https://www.ncbi.nlm.nih.gov/gene/58243
ENSMUSG00000079884	119.716	7.23218	3.90875	1.85025	0.0642768	0.999996	9	33728247	33728850	Gm10698	predicted gene 10698	processed_pseudogene
ENSMUSG00000051224	53.1285	0.764245	0.413362	1.84885	0.0644791	0.999996	X	166499812	166518567	Tceanc	transcription elongation factor A (SII) N-terminal and central domain containing	protein_coding	245695	https://www.ncbi.nlm.nih.gov/gene/245695
ENSMUSG00000025355	61.4709	-0.87413	0.473171	-1.84738	0.0646914	0.999996	10	128790910	128800824	Mmp19	matrix metallopeptidase 19	protein_coding	58223	https://www.ncbi.nlm.nih.gov/gene/58223
ENSMUSG00000047330	88.0908	-1.03871	0.562334	-1.84715	0.0647256	0.999996	1	78816758	78820028	Kcne4	potassium voltage-gated channel, Isk-related subfamily, gene 4	protein_coding	57814	https://www.ncbi.nlm.nih.gov/gene/57814
ENSMUSG00000074733	330.386	-0.349076	0.189002	-1.84694	0.0647563	0.999996	19	61053840	61140840	Zfp950	zinc finger protein 950	protein_coding	414758	https://www.ncbi.nlm.nih.gov/gene/414758
ENSMUSG00000094800	50.1666	1.55841	0.844938	1.84441	0.065123	0.999996	14	26027282	26042711	Gm9780	predicted gene 9780	protein_coding	100039175	https://www.ncbi.nlm.nih.gov/gene/100039175
ENSMUSG00000026082	567.98	-0.292351	0.158608	-1.84323	0.0652951	0.999996	1	38052786	38129801	Rev1	REV1, DNA directed polymerase	protein_coding	56210	https://www.ncbi.nlm.nih.gov/gene/56210
ENSMUSG00000041120	521.2	-0.603121	0.327242	-1.84305	0.0653223	0.999996	4	139082284	139092993	Nbl1	NBL1, DAN family BMP antagonist	protein_coding	17965	https://www.ncbi.nlm.nih.gov/gene/17965
ENSMUSG00000071540	6069.34	0.407073	0.221032	1.84169	0.0655204	0.999996	14	32659119	32685293	3425401B19Rik	RIKEN cDNA 3425401B19 gene	protein_coding	100504518	https://www.ncbi.nlm.nih.gov/gene/100504518
ENSMUSG00000092609	25.6166	1.49175	0.810861	1.83971	0.0658111	0.999996	17	34969912	34972136	Gm20481	predicted gene 20481	protein_coding
ENSMUSG00000039087	2056.75	0.349686	0.190268	1.83786	0.0660832	0.999996	13	37778400	37952005	Rreb1	ras responsive element binding protein 1	protein_coding	68750	https://www.ncbi.nlm.nih.gov/gene/68750
ENSMUSG00000074653	5.4437	-3.20349	1.74373	-1.83715	0.0661871	0.999996	3	30679058	30699843	Lrrc31	leucine rich repeat containing 31	protein_coding	320352	https://www.ncbi.nlm.nih.gov/gene/320352
ENSMUSG00000041309	9.52724	-1.97565	1.07555	-1.83687	0.0662292	0.999996	7	139579376	139582797	Nkx6-2	NK6 homeobox 2	protein_coding	14912	https://www.ncbi.nlm.nih.gov/gene/14912
ENSMUSG00000020863	955.898	-0.340286	0.185354	-1.83588	0.0663761	0.999996	11	94287890	94321988	Luc7l3	LUC7-like 3 (S. cerevisiae)	protein_coding	67684	https://www.ncbi.nlm.nih.gov/gene/67684
ENSMUSG00000036995	718.107	0.323528	0.17636	1.83447	0.0665842	0.999996	4	136206365	136245216	Asap3	ArfGAP with SH3 domain, ankyrin repeat and PH domain 3	protein_coding	230837	https://www.ncbi.nlm.nih.gov/gene/230837
ENSMUSG00000014813	81.8465	-0.909634	0.496708	-1.83133	0.0670519	0.999996	14	69029238	69041804	Stc1	stanniocalcin 1	protein_coding	20855	https://www.ncbi.nlm.nih.gov/gene/20855
ENSMUSG00000054612	379.811	-0.373887	0.204292	-1.83016	0.0672261	0.999996	7	136894614	137130266	Mgmt	O-6-methylguanine-DNA methyltransferase	protein_coding	17314	https://www.ncbi.nlm.nih.gov/gene/17314
ENSMUSG00000037805	5868.19	-0.371399	0.203266	-1.82716	0.0676758	0.999996	17	28328471	28331033	Rpl10a	ribosomal protein L10A	protein_coding	19896	https://www.ncbi.nlm.nih.gov/gene/19896
ENSMUSG00000029322	10.571	-2.07389	1.13533	-1.82669	0.0677462	0.999996	5	100553725	100572245	Plac8	placenta-specific 8	protein_coding	231507	https://www.ncbi.nlm.nih.gov/gene/231507
ENSMUSG00000029657	2856.11	0.325126	0.178064	1.82589	0.0678664	0.999996	5	149614287	149636376	Hsph1	heat shock 105kDa/110kDa protein 1	protein_coding	15505	https://www.ncbi.nlm.nih.gov/gene/15505
ENSMUSG00000022136	1979.17	-0.262145	0.143862	-1.8222	0.068424	0.999996	14	118937976	118981697	Dnajc3	DnaJ heat shock protein family (Hsp40) member C3	protein_coding	100037258	https://www.ncbi.nlm.nih.gov/gene/100037258
ENSMUSG00000070574	50.3269	-0.740646	0.407515	-1.81747	0.0691454	0.999996	7	44668233	44678235	2310016G11Rik	RIKEN cDNA 2310016G11 gene	antisense
ENSMUSG00000003282	108.206	0.598559	0.329344	1.81743	0.0691518	0.999996	4	3900996	3938423	Plag1	pleiomorphic adenoma gene 1	protein_coding	56711	https://www.ncbi.nlm.nih.gov/gene/56711
ENSMUSG00000041440	78.1645	0.598455	0.329324	1.81722	0.0691829	0.999996	9	96119362	96184608	Gk5	glycerol kinase 5 (putative)	protein_coding	235533	https://www.ncbi.nlm.nih.gov/gene/235533
ENSMUSG00000042377	18.3075	-1.3222	0.728416	-1.81517	0.0694973	0.999996	11	61684091	61709951	Fam83g	family with sequence similarity 83, member G	protein_coding	69640	https://www.ncbi.nlm.nih.gov/gene/69640
ENSMUSG00000038522	177.698	0.559267	0.30842	1.81333	0.0697813	0.999996	10	40001575	40025268	Mfsd4b1	major facilitator superfamily domain containing 4B1	protein_coding	215929	https://www.ncbi.nlm.nih.gov/gene/215929
ENSMUSG00000023367	311.736	-0.424318	0.234349	-1.81063	0.0701986	0.999996	6	48840919	48847071	Tmem176a	transmembrane protein 176A	protein_coding	66058	https://www.ncbi.nlm.nih.gov/gene/66058
ENSMUSG00000040152	2523.52	-0.686223	0.379092	-1.81017	0.070269	0.999996	2	118111876	118127133	Thbs1	thrombospondin 1	protein_coding	21825	https://www.ncbi.nlm.nih.gov/gene/21825
ENSMUSG00000025577	132.362	0.508932	0.281247	1.80955	0.0703648	0.999996	11	119022962	119031270	Cbx2	chromobox 2	protein_coding	12416	https://www.ncbi.nlm.nih.gov/gene/12416
ENSMUSG00000028128	714.22	0.397291	0.219677	1.80852	0.0705253	0.999996	3	121723537	121735048	F3	coagulation factor III	protein_coding	14066	https://www.ncbi.nlm.nih.gov/gene/14066
ENSMUSG00000026349	1197.78	0.267084	0.147925	1.80553	0.0709915	0.999996	1	127774164	127808061	Ccnt2	cyclin T2	protein_coding	72949	https://www.ncbi.nlm.nih.gov/gene/72949
ENSMUSG00000046572	281.211	0.392864	0.217617	1.8053	0.0710272	0.999996	5	38668484	38684826	Zfp518b	zinc finger protein 518B	protein_coding	100515	https://www.ncbi.nlm.nih.gov/gene/100515
ENSMUSG00000054715	117.273	0.56663	0.314318	1.80273	0.0714308	0.999996	7	12897815	12909083	Zscan22	zinc finger and SCAN domain containing 22	protein_coding	232878	https://www.ncbi.nlm.nih.gov/gene/232878
ENSMUSG00000033450	85.5056	0.909851	0.504739	1.80262	0.0714483	0.999996	17	7926000	7934897	Tagap	T cell activation Rho GTPase activating protein	protein_coding	72536	https://www.ncbi.nlm.nih.gov/gene/72536
ENSMUSG00000030218	3169.08	-0.552866	0.307407	-1.79848	0.0721003	0.999996	6	136872435	136875823	Mgp	matrix Gla protein	protein_coding	17313	https://www.ncbi.nlm.nih.gov/gene/17313
ENSMUSG00000024479	10.0377	-2.3913	1.33024	-1.79765	0.0722323	0.999996	15	54571192	54602847	Mal2	mal, T cell differentiation protein 2	protein_coding	105853	https://www.ncbi.nlm.nih.gov/gene/105853
ENSMUSG00000061898	135.818	0.617065	0.343366	1.79711	0.0723185	0.999996	5	143172186	143180775	Rbak	RB-associated KRAB zinc finger	protein_coding	57782	https://www.ncbi.nlm.nih.gov/gene/57782
ENSMUSG00000112327	504.291	0.445273	0.247825	1.79672	0.0723799	0.999996	10	56970329	56982232	Gm36827	predicted gene, 36827	lincRNA
ENSMUSG00000086596	56.588	1.3747	0.765267	1.79636	0.0724366	0.999996	9	114057140	114098728	Susd5	sushi domain containing 5	protein_coding	382111	https://www.ncbi.nlm.nih.gov/gene/382111
ENSMUSG00000047146	299.857	0.415044	0.231127	1.79574	0.0725351	0.999996	10	62804570	62908996	Tet1	tet methylcytosine dioxygenase 1	protein_coding	52463	https://www.ncbi.nlm.nih.gov/gene/52463
ENSMUSG00000045598	393.185	0.337812	0.188255	1.79444	0.0727434	0.999996	7	127233061	127238179	Zfp553	zinc finger protein 553	protein_coding	233887	https://www.ncbi.nlm.nih.gov/gene/233887
ENSMUSG00000061878	65.5909	-1.0507	0.585915	-1.79326	0.0729318	0.999996	11	116530925	116536675	Sphk1	sphingosine kinase 1	protein_coding	20698	https://www.ncbi.nlm.nih.gov/gene/20698
ENSMUSG00000071793	303.677	0.538475	0.300305	1.79309	0.0729578	0.999996	8	20385782	20424814	2610005L07Rik	RIKEN cDNA 2610005L07 gene	transcribed_unprocessed_pseudogene
ENSMUSG00000025017	77.3999	-0.91359	0.509751	-1.79223	0.0730966	0.999996	19	41272377	41385102	Pik3ap1	phosphoinositide-3-kinase adaptor protein 1	protein_coding	83490	https://www.ncbi.nlm.nih.gov/gene/83490
ENSMUSG00000020108	1002.52	0.399202	0.222894	1.791	0.0732934	0.999996	10	59949669	59951834	Ddit4	DNA-damage-inducible transcript 4	protein_coding	74747	https://www.ncbi.nlm.nih.gov/gene/74747
ENSMUSG00000028860	14.9521	-1.83129	1.02255	-1.7909	0.0733092	0.999996	4	133253090	133263113	Sytl1	synaptotagmin-like 1	protein_coding	269589	https://www.ncbi.nlm.nih.gov/gene/269589
ENSMUSG00000030051	78.6176	1.24545	0.696133	1.7891	0.0735984	0.999996	6	87628424	87672193	Aplf	aprataxin and PNKP like factor	protein_coding	72103	https://www.ncbi.nlm.nih.gov/gene/72103
ENSMUSG00000113909	3.2929	-4.37477	2.44539	-1.78899	0.0736171	0.999996	13	70651005	70655787	Gm36377	predicted gene, 36377	lincRNA
ENSMUSG00000108815	90.6538	-5.16029	2.89061	-1.78519	0.0742307	0.999996	7	127785608	127803802	Gm49388	predicted gene, 49388	protein_coding
ENSMUSG00000031245	770.968	-0.398317	0.223347	-1.78341	0.0745204	0.999996	X	109004534	109013404	Hmgn5	high-mobility group nucleosome binding domain 5	protein_coding	50887	https://www.ncbi.nlm.nih.gov/gene/50887
ENSMUSG00000035678	86.5243	-0.874266	0.49054	-1.78225	0.0747079	0.999996	17	57105325	57107757	Tnfsf9	tumor necrosis factor (ligand) superfamily, member 9	protein_coding	21950	https://www.ncbi.nlm.nih.gov/gene/21950
ENSMUSG00000102222	163.509	0.449636	0.252372	1.78164	0.0748075	0.999996	18	37746993	37841873	Pcdhga10	protocadherin gamma subfamily A, 10	protein_coding	93722	https://www.ncbi.nlm.nih.gov/gene/93722
ENSMUSG00000022526	612.097	0.323567	0.181682	1.78095	0.0749207	0.999996	15	76851609	76871435	Zfp251	zinc finger protein 251	protein_coding	71591	https://www.ncbi.nlm.nih.gov/gene/71591
ENSMUSG00000005994	5.38661	-3.15539	1.77336	-1.77933	0.0751851	0.999996	4	80834123	80851719	Tyrp1	tyrosinase-related protein 1	protein_coding	22178	https://www.ncbi.nlm.nih.gov/gene/22178
ENSMUSG00000031239	329.307	-0.599696	0.337159	-1.77867	0.0752932	0.999996	X	107397099	107403376	Itm2a	integral membrane protein 2A	protein_coding	16431	https://www.ncbi.nlm.nih.gov/gene/16431
ENSMUSG00000019944	2189.78	-0.459529	0.258626	-1.77681	0.0755997	0.999996	10	69151434	69291791	Rhobtb1	Rho-related BTB domain containing 1	protein_coding	69288	https://www.ncbi.nlm.nih.gov/gene/69288
ENSMUSG00000117679	360.559	0.345854	0.194794	1.77549	0.0758175	0.999996	18	36671154	36679366	Apbb3	amyloid beta (A4) precursor protein-binding, family B, member 3	protein_coding	225372	https://www.ncbi.nlm.nih.gov/gene/225372
ENSMUSG00000036948	155.014	0.507113	0.285662	1.77522	0.0758612	0.999996	5	138259656	138264033	Map11	microtubule associated protein 11	protein_coding	231807	https://www.ncbi.nlm.nih.gov/gene/231807
ENSMUSG00000026358	76.6922	0.963914	0.543035	1.77505	0.0758899	0.999996	1	144242296	144249242	Rgs1	regulator of G-protein signaling 1	protein_coding	50778	https://www.ncbi.nlm.nih.gov/gene/50778
ENSMUSG00000030905	9.35519	-2.02294	1.14085	-1.77319	0.0761966	0.999996	7	120186380	120202111	Crym	crystallin, mu	protein_coding	12971	https://www.ncbi.nlm.nih.gov/gene/12971
ENSMUSG00000026833	213.167	-0.564383	0.318457	-1.77224	0.0763543	0.999996	2	28192992	28230736	Olfm1	olfactomedin 1	protein_coding	56177	https://www.ncbi.nlm.nih.gov/gene/56177
ENSMUSG00000049414	10.7388	6.95139	3.92662	1.77032	0.0766731	0.999996	15	83405626	83406063	Gm5417	predicted gene 5417	processed_pseudogene
ENSMUSG00000046556	556.889	0.342079	0.193263	1.77002	0.0767244	0.999996	8	95323011	95331950	Zfp319	zinc finger protein 319	protein_coding	79233	https://www.ncbi.nlm.nih.gov/gene/79233
ENSMUSG00000092035	63.7965	-0.872779	0.493284	-1.76933	0.0768396	0.999996	6	4747306	4760517	Peg10	paternally expressed 10	protein_coding	170676	https://www.ncbi.nlm.nih.gov/gene/170676
ENSMUSG00000044285	4619.47	0.336021	0.190176	1.7669	0.0772455	0.999996	14	46084028	46085000	Ubb-ps	ubiquitin B, pseudogene	transcribed_processed_pseudogene
ENSMUSG00000038393	35785.1	0.377607	0.213947	1.76496	0.0775712	0.999996	3	96557957	96561883	Txnip	thioredoxin interacting protein	protein_coding	56338	https://www.ncbi.nlm.nih.gov/gene/56338
ENSMUSG00000091694	6.00476	-2.52153	1.42948	-1.76395	0.0777399	0.999996	15	77633946	77643286	Apol11b	apolipoprotein L 11b	protein_coding	328563	https://www.ncbi.nlm.nih.gov/gene/328563
ENSMUSG00000026083	5431.71	-0.26067	0.147819	-1.76344	0.0778263	0.999996	1	37998010	38055579	Eif5b	eukaryotic translation initiation factor 5B	protein_coding	226982	https://www.ncbi.nlm.nih.gov/gene/226982
ENSMUSG00000018362	1446.86	-0.395172	0.22416	-1.76291	0.0779162	0.999996	11	106988629	106999541	Kpna2	karyopherin (importin) alpha 2	protein_coding	16647	https://www.ncbi.nlm.nih.gov/gene/16647
ENSMUSG00000092260	81.6127	0.57237	0.324725	1.76263	0.0779626	0.999996	8	69741639	69749970	Zfp963	zinc finger protein 963	protein_coding	620419	https://www.ncbi.nlm.nih.gov/gene/620419
ENSMUSG00000057396	135.877	0.562671	0.319343	1.76197	0.0780751	0.999996	13	67121660	67141787	Zfp759	zinc finger protein 759	protein_coding	268670	https://www.ncbi.nlm.nih.gov/gene/268670
ENSMUSG00000037411	2909.51	-0.496029	0.281624	-1.76131	0.0781855	0.999996	5	137061504	137072268	Serpine1	serine (or cysteine) peptidase inhibitor, clade E, member 1	protein_coding	18787	https://www.ncbi.nlm.nih.gov/gene/18787
ENSMUSG00000020707	190.934	0.386977	0.219722	1.76121	0.0782023	0.999996	11	80183851	80199757	Rnf135	ring finger protein 135	protein_coding	71956	https://www.ncbi.nlm.nih.gov/gene/71956
ENSMUSG00000024673	18.3462	-1.97041	1.12035	-1.75875	0.0786197	0.999996	19	11249675	11266241	Ms4a1	membrane-spanning 4-domains, subfamily A, member 1	protein_coding	12482	https://www.ncbi.nlm.nih.gov/gene/12482
ENSMUSG00000069609	4.96662	-3.62353	2.06178	-1.75747	0.0788369	0.999996	11	115020728	115027012	Cd300ld4	CD300 molecule like family member D4	protein_coding	100043123	https://www.ncbi.nlm.nih.gov/gene/100043123
ENSMUSG00000085912	11.2691	1.36851	0.778834	1.75713	0.0788955	0.999996	17	29057430	29079179	Trp53cor1	tumor protein p53 pathway corepressor 1	lincRNA
ENSMUSG00000069516	1852.16	-0.554731	0.315818	-1.75649	0.0790051	0.999996	10	117277331	117282321	Lyz2	lysozyme 2	protein_coding	17105	https://www.ncbi.nlm.nih.gov/gene/17105
ENSMUSG00000060212	33.8092	-1.03511	0.589391	-1.75624	0.0790477	0.999996	8	125751508	125898317	Pcnx2	pecanex homolog 2	protein_coding	270109	https://www.ncbi.nlm.nih.gov/gene/270109
ENSMUSG00000089929	30.3947	-1.32107	0.752646	-1.75524	0.0792186	0.999996	9	89199209	89207827	Bcl2a1b	B cell leukemia/lymphoma 2 related protein A1b	protein_coding	12045	https://www.ncbi.nlm.nih.gov/gene/12045
ENSMUSG00000046962	316.998	-0.384242	0.218981	-1.75468	0.0793134	0.999996	16	97943357	97962622	Zbtb21	zinc finger and BTB domain containing 21	protein_coding	114565	https://www.ncbi.nlm.nih.gov/gene/114565
ENSMUSG00000026442	12.0758	-1.91049	1.08955	-1.75347	0.0795213	0.999996	1	132564690	132741797	Nfasc	neurofascin	protein_coding	269116	https://www.ncbi.nlm.nih.gov/gene/269116
ENSMUSG00000036103	511.075	-0.522722	0.298365	-1.75195	0.0797817	0.999996	18	9707595	9882644	Colec12	collectin sub-family member 12	protein_coding	140792	https://www.ncbi.nlm.nih.gov/gene/140792
ENSMUSG00000114828	8.43788	-1.834	1.04695	-1.75175	0.0798168	0.999996	13	37657022	37667734	AI463229	expressed sequence AI463229	lincRNA
ENSMUSG00000097418	8.52918	-1.55991	0.890998	-1.75074	0.0799903	0.999996	16	84703167	84715245	Mir155hg	Mir155 host gene (non-protein coding)	lincRNA
ENSMUSG00000037369	968.33	0.267655	0.152884	1.75071	0.0799958	0.999996	X	18162575	18279936	Kdm6a	lysine (K)-specific demethylase 6A	protein_coding	22289	https://www.ncbi.nlm.nih.gov/gene/22289
ENSMUSG00000050732	1284.13	-0.285426	0.163114	-1.74986	0.0801424	0.999996	6	72385223	72390703	Vamp8	vesicle-associated membrane protein 8	protein_coding	22320	https://www.ncbi.nlm.nih.gov/gene/22320
ENSMUSG00000044991	434.45	-0.454888	0.260054	-1.74921	0.0802547	0.999996	2	132686931	132751055	Shld1	shieldin complex subunit 1	protein_coding	73747	https://www.ncbi.nlm.nih.gov/gene/73747
ENSMUSG00000100876	16.2376	1.13149	0.646942	1.74899	0.0802936	0.999996	6	134897961	134901108	2810454H06Rik	RIKEN cDNA 2810454H06 gene	antisense
ENSMUSG00000049672	376.076	0.376213	0.215146	1.74864	0.0803534	0.999996	17	69383050	69391199	Zbtb14	zinc finger and BTB domain containing 14	protein_coding	22666	https://www.ncbi.nlm.nih.gov/gene/22666
ENSMUSG00000029587	321.652	0.367719	0.21075	1.74481	0.0810183	0.999996	5	143235163	143248834	Zfp12	zinc finger protein 12	protein_coding	231866	https://www.ncbi.nlm.nih.gov/gene/231866
ENSMUSG00000095041	547.989	0.455899	0.261418	1.74394	0.0811689	0.999996	JH584304.1	52190	59690			protein_coding
ENSMUSG00000022346	1359.46	-0.465204	0.26703	-1.74214	0.0814832	0.999996	15	61985391	61990374	Myc	myelocytomatosis oncogene	protein_coding	17869	https://www.ncbi.nlm.nih.gov/gene/17869
ENSMUSG00000019762	2.68477	-3.44822	1.97983	-1.74168	0.0815646	0.999996	10	3540240	3554877	Iyd	iodotyrosine deiodinase	protein_coding	70337	https://www.ncbi.nlm.nih.gov/gene/70337
ENSMUSG00000034634	10.6023	-2.00716	1.1525	-1.74157	0.0815845	0.999996	15	74762056	74763620	Ly6d	lymphocyte antigen 6 complex, locus D	protein_coding	17068	https://www.ncbi.nlm.nih.gov/gene/17068
ENSMUSG00000030446	53.111	0.737465	0.423627	1.74083	0.0817127	0.999996	13	67813740	67827002	Zfp273	zinc finger protein 273	protein_coding	212569	https://www.ncbi.nlm.nih.gov/gene/212569
ENSMUSG00000051650	614.433	-0.596011	0.342483	-1.74026	0.0818131	0.999996	11	22759738	22860961	B3gnt2	UDP-GlcNAc:betaGal beta-1,3-N-acetylglucosaminyltransferase 2	protein_coding	53625	https://www.ncbi.nlm.nih.gov/gene/53625
ENSMUSG00000025279	10.2379	-2.24225	1.28889	-1.73967	0.0819162	0.999996	14	7964533	7994573	Dnase1l3	deoxyribonuclease 1-like 3	protein_coding	13421	https://www.ncbi.nlm.nih.gov/gene/13421
ENSMUSG00000022120	132.029	0.476505	0.27394	1.73945	0.0819555	0.999996	14	104477536	104522645	Rnf219	ring finger protein 219	protein_coding	72486	https://www.ncbi.nlm.nih.gov/gene/72486
ENSMUSG00000078684	2102.24	0.316753	0.182431	1.73628	0.0825137	0.999996	3	88775216	88825587	5830417I10Rik	RIKEN cDNA 5830417I10 gene	unprocessed_pseudogene
ENSMUSG00000043004	154.16	-0.663585	0.382687	-1.73401	0.0829156	0.999996	14	19872559	19977627	Gng2	guanine nucleotide binding protein (G protein), gamma 2	protein_coding	14702	https://www.ncbi.nlm.nih.gov/gene/14702
ENSMUSG00000024210	500.214	0.354772	0.204694	1.73319	0.0830626	0.999996	17	27143965	27167795	Ip6k3	inositol hexaphosphate kinase 3	protein_coding	271424	https://www.ncbi.nlm.nih.gov/gene/271424
ENSMUSG00000050605	82.6795	0.568743	0.328308	1.73234	0.0832124	0.999996	7	24291039	24301232	Zfp61	zinc finger protein 61	protein_coding	22719	https://www.ncbi.nlm.nih.gov/gene/22719
ENSMUSG00000022500	607.901	-0.623369	0.360168	-1.73077	0.0834926	0.999996	16	10959275	11066157	Litaf	LPS-induced TN factor	protein_coding	56722	https://www.ncbi.nlm.nih.gov/gene/56722
ENSMUSG00000024803	38409.9	-0.320843	0.185563	-1.72902	0.0838053	0.999996	19	36111961	36120099	Ankrd1	ankyrin repeat domain 1 (cardiac muscle)	protein_coding	107765	https://www.ncbi.nlm.nih.gov/gene/107765
ENSMUSG00000030486	46.7076	0.741494	0.429229	1.7275	0.0840774	0.999996	7	24254794	24262445	Zfp108	zinc finger protein 108	protein_coding	54678	https://www.ncbi.nlm.nih.gov/gene/54678
ENSMUSG00000085006	2.05999	-4.01233	2.32292	-1.72728	0.084118	0.999996	3	94661830	94670696	BC021767	cDNA sequence BC021767	transcribed_unprocessed_pseudogene
ENSMUSG00000030717	95.3144	-0.867063	0.502106	-1.72685	0.084194	0.999996	7	126623249	126630861	Nupr1	nuclear protein transcription regulator 1	protein_coding	56312	https://www.ncbi.nlm.nih.gov/gene/56312
ENSMUSG00000026017	190.924	0.39229	0.227221	1.72647	0.0842629	0.999996	1	60098247	60153953	Carf	calcium response factor	protein_coding	241066	https://www.ncbi.nlm.nih.gov/gene/241066
ENSMUSG00000019362	3228.92	-0.272783	0.158025	-1.7262	0.0843118	0.999996	8	84246238	84249719	D8Ertd738e	DNA segment, Chr 8, ERATO Doi 738, expressed	protein_coding	101966	https://www.ncbi.nlm.nih.gov/gene/101966
ENSMUSG00000032515	2700.05	-0.315593	0.182861	-1.72586	0.0843719	0.999996	9	119971163	119984658	Csrnp1	cysteine-serine-rich nuclear protein 1	protein_coding	215418	https://www.ncbi.nlm.nih.gov/gene/215418
ENSMUSG00000026712	593.231	-0.493727	0.286176	-1.72526	0.0844813	0.999996	2	14229392	14332057	Mrc1	mannose receptor, C type 1	protein_coding	17533	https://www.ncbi.nlm.nih.gov/gene/17533
ENSMUSG00000021951	957.926	-0.343413	0.199127	-1.72459	0.0846007	0.999996	14	57549597	57571612	Eef1akmt1	EEF1A alpha lysine methyltransferase 1	protein_coding	68043	https://www.ncbi.nlm.nih.gov/gene/68043
ENSMUSG00000042579	254.826	0.391867	0.227389	1.72333	0.0848283	0.999996	3	89767511	89773240	4632404H12Rik	RIKEN cDNA 4632404H12 gene	lincRNA
ENSMUSG00000022596	6.71525	-2.82331	1.64083	-1.72066	0.0853128	0.999996	15	74724318	74728034	Slurp1	secreted Ly6/Plaur domain containing 1	protein_coding	57277	https://www.ncbi.nlm.nih.gov/gene/57277
ENSMUSG00000020453	969.916	0.317805	0.184904	1.71876	0.0856583	0.999996	11	3288874	3309083	Patz1	POZ (BTB) and AT hook containing zinc finger 1	protein_coding	56218	https://www.ncbi.nlm.nih.gov/gene/56218
ENSMUSG00000038521	828.745	-0.704024	0.409646	-1.71862	0.085684	0.999996	6	124530345	124542359	C1s1	complement component 1, s subcomponent 1	protein_coding	50908	https://www.ncbi.nlm.nih.gov/gene/50908
ENSMUSG00000031834	999.02	0.304664	0.177489	1.71652	0.0860666	0.999996	8	70768176	70776713	Pik3r2	phosphoinositide-3-kinase regulatory subunit 2	protein_coding	18709	https://www.ncbi.nlm.nih.gov/gene/18709
ENSMUSG00000006720	24.5466	1.02521	0.597667	1.71536	0.0862793	0.999996	13	21945094	21960779	Zfp184	zinc finger protein 184 (Kruppel-like)	protein_coding	193452	https://www.ncbi.nlm.nih.gov/gene/193452
ENSMUSG00000063458	12.3673	-1.26535	0.737925	-1.71475	0.0863917	0.999996	14	22019712	23056085	Lrmda	leucine rich melanocyte differentiation associated	protein_coding	76633	https://www.ncbi.nlm.nih.gov/gene/76633
ENSMUSG00000042548	1539.59	0.245133	0.143064	1.71345	0.0866294	0.999996	2	153345829	153404007	Asxl1	additional sex combs like 1	protein_coding	228790	https://www.ncbi.nlm.nih.gov/gene/228790
ENSMUSG00000027379	11.0988	-1.53788	0.89833	-1.71194	0.0869085	0.999996	2	127801122	127831865	Bub1	BUB1, mitotic checkpoint serine/threonine kinase	protein_coding	12235	https://www.ncbi.nlm.nih.gov/gene/12235
ENSMUSG00000055065	3888.36	-0.280464	0.163882	-1.71137	0.0870121	0.999996	15	79527736	79546741	Ddx17	DEAD (Asp-Glu-Ala-Asp) box polypeptide 17	protein_coding	67040	https://www.ncbi.nlm.nih.gov/gene/67040
ENSMUSG00000031548	404.923	-0.517936	0.302649	-1.71134	0.0870185	0.999996	8	23411502	23449632	Sfrp1	secreted frizzled-related protein 1	protein_coding	20377	https://www.ncbi.nlm.nih.gov/gene/20377
ENSMUSG00000026656	130.829	-0.705564	0.41318	-1.70764	0.0877024	0.999996	1	170958617	170976547	Fcgr2b	Fc receptor, IgG, low affinity IIb	protein_coding	14130	https://www.ncbi.nlm.nih.gov/gene/14130
ENSMUSG00000033594	148.66	0.440123	0.257942	1.70629	0.0879546	0.999996	8	123229801	123236233	Spata2l	spermatogenesis associated 2-like	protein_coding	78779	https://www.ncbi.nlm.nih.gov/gene/78779
ENSMUSG00000005580	716.442	0.533784	0.312898	1.70594	0.0880198	0.999996	16	4287529	4420498	Adcy9	adenylate cyclase 9	protein_coding	11515	https://www.ncbi.nlm.nih.gov/gene/11515
ENSMUSG00000044641	123.046	-0.518646	0.304085	-1.7056	0.088083	0.999996	2	168081004	168101203	Pard6b	par-6 family cell polarity regulator beta	protein_coding	58220	https://www.ncbi.nlm.nih.gov/gene/58220
ENSMUSG00000027513	5.794	-2.7438	1.61075	-1.70343	0.088488	0.999996	2	173153048	173159273	Pck1	phosphoenolpyruvate carboxykinase 1, cytosolic	protein_coding	18534	https://www.ncbi.nlm.nih.gov/gene/18534
ENSMUSG00000031060	997.953	0.268819	0.158111	1.70019	0.0890943	0.999996	X	20617503	20650901	Rbm10	RNA binding motif protein 10	protein_coding	236732	https://www.ncbi.nlm.nih.gov/gene/236732
ENSMUSG00000082896	9.33661	1.47616	0.868311	1.70004	0.0891243	0.999996	3	18008806	18010996	Gm5844	predicted gene 5844	processed_pseudogene
ENSMUSG00000046605	188.689	0.39655	0.233314	1.69964	0.089198	0.999996	11	121616197	121673153	B3gntl1	UDP-GlcNAc:betaGal beta-1,3-N-acetylglucosaminyltransferase-like 1	protein_coding	210004	https://www.ncbi.nlm.nih.gov/gene/210004
ENSMUSG00000070420	229.357	0.359867	0.211737	1.6996	0.0892068	0.999996	5	145280500	145291278	Zscan25	zinc finger and SCAN domain containing 25	protein_coding	666311	https://www.ncbi.nlm.nih.gov/gene/666311
ENSMUSG00000041378	1227.36	-1.38418	0.81519	-1.69798	0.0895114	0.999996	16	18776847	18778262	Cldn5	claudin 5	protein_coding	12741	https://www.ncbi.nlm.nih.gov/gene/12741
ENSMUSG00000115783	206.43	-0.918354	0.54151	-1.69591	0.0899023	0.999996	7	144914470	144914637	Bc1	brain cytoplasmic RNA 1	lincRNA
ENSMUSG00000089722	6.46657	3.94079	2.32668	1.69374	0.0903138	0.999996	11	115031486	115037769	Cd300ld5	CD300 molecule like family member D5	protein_coding	100043125	https://www.ncbi.nlm.nih.gov/gene/100043125
ENSMUSG00000078903	73.4798	0.565636	0.334041	1.69331	0.0903958	0.999996	2	175191065	175206917	Gm14391	predicted gene 14391	protein_coding	665001	https://www.ncbi.nlm.nih.gov/gene/665001
ENSMUSG00000030166	197.065	0.377373	0.222958	1.69257	0.0905365	0.999996	6	119902698	119922828	Rad52	RAD52 homolog, DNA repair protein	protein_coding	19365	https://www.ncbi.nlm.nih.gov/gene/19365
ENSMUSG00000037169	181.988	1.0117	0.598503	1.69038	0.0909544	0.999996	12	12936093	12941914	Mycn	v-myc avian myelocytomatosis viral related oncogene, neuroblastoma derived	protein_coding	18109	https://www.ncbi.nlm.nih.gov/gene/18109
ENSMUSG00000063354	13.372	-1.66747	0.986578	-1.69016	0.0909983	0.999996	15	76612383	76617384	Slc39a4	solute carrier family 39 (zinc transporter), member 4	protein_coding	72027	https://www.ncbi.nlm.nih.gov/gene/72027
ENSMUSG00000025384	748.754	0.26398	0.1562	1.69001	0.0910259	0.999996	11	120369055	120378764	Faap100	Fanconi anemia core complex associated protein 100	protein_coding	71885	https://www.ncbi.nlm.nih.gov/gene/71885
ENSMUSG00000085977	8.30535	-2.33152	1.38048	-1.68892	0.0912348	0.999996	18	60220843	60222058	Gm5970	predicted gene 5970	processed_pseudogene
ENSMUSG00000027985	6.04255	-2.94209	1.74206	-1.68885	0.0912481	0.999996	3	131110471	131224356	Lef1	lymphoid enhancer binding factor 1	protein_coding	16842	https://www.ncbi.nlm.nih.gov/gene/16842
ENSMUSG00000021952	756.401	0.292527	0.173347	1.68752	0.0915027	0.999996	14	57577521	57665430	Xpo4	exportin 4	protein_coding	57258	https://www.ncbi.nlm.nih.gov/gene/57258
ENSMUSG00000036246	112.662	-0.636493	0.377198	-1.68742	0.091522	0.999996	8	69808679	69821870	Gmip	Gem-interacting protein	protein_coding	78816	https://www.ncbi.nlm.nih.gov/gene/78816
ENSMUSG00000040364	7.72423	-1.58086	0.937175	-1.68684	0.0916349	0.999996	7	45677686	45694402	Sec1	secretory blood group 1	protein_coding	56546	https://www.ncbi.nlm.nih.gov/gene/56546
ENSMUSG00000112241	63.9897	6.58825	3.90616	1.68663	0.0916738	0.999996	10	77606197	77641543	Gm49325	predicted gene, 49325	protein_coding
ENSMUSG00000082662	4.04876	3.77296	2.23792	1.68592	0.0918106	0.999996	14	45713132	45713324	Gm15516	predicted gene 15516	processed_pseudogene
ENSMUSG00000028780	692.112	-0.313531	0.186028	-1.6854	0.0919115	0.999996	5	17574281	17730268	Sema3c	sema domain, immunoglobulin domain (Ig), short basic domain, secreted, (semaphorin) 3C	protein_coding	20348	https://www.ncbi.nlm.nih.gov/gene/20348
ENSMUSG00000030424	71.3983	0.56836	0.337381	1.68463	0.0920607	0.999996	7	39449518	39477413	Zfp939	zinc finger protein 939	transcribed_unprocessed_pseudogene	233147	https://www.ncbi.nlm.nih.gov/gene/233147
ENSMUSG00000023224	2126.91	-0.568894	0.338	-1.68312	0.0923516	0.999996	2	84765387	84775444	Serping1	serine (or cysteine) peptidase inhibitor, clade G, member 1	protein_coding	12258	https://www.ncbi.nlm.nih.gov/gene/12258
ENSMUSG00000053684	90.3989	0.564633	0.335559	1.68267	0.0924396	0.999996	10	121739937	121752878	BC048403	cDNA sequence BC048403	protein_coding	270802	https://www.ncbi.nlm.nih.gov/gene/270802
ENSMUSG00000060743	8275.45	-0.245208	0.145726	-1.68266	0.0924407	0.999996	1	180800832	180813943	H3f3a	H3.3 histone A	protein_coding	15078	https://www.ncbi.nlm.nih.gov/gene/15078
ENSMUSG00000036931	151.855	-0.774439	0.460248	-1.68266	0.0924416	0.999996	7	30421732	30428746	Nfkbid	nuclear factor of kappa light polypeptide gene enhancer in B cells inhibitor, delta	protein_coding	243910	https://www.ncbi.nlm.nih.gov/gene/243910
ENSMUSG00000098188	247.202	-0.703019	0.418526	-1.67975	0.0930057	0.999996	10	59221953	59226434	Sowahc	sosondowah ankyrin repeat domain family member C	protein_coding	268301	https://www.ncbi.nlm.nih.gov/gene/268301
ENSMUSG00000027313	124.318	0.485686	0.289196	1.67943	0.0930675	0.999996	2	119351229	119354381	Chac1	ChaC, cation transport regulator 1	protein_coding	69065	https://www.ncbi.nlm.nih.gov/gene/69065
ENSMUSG00000004896	247.652	0.430653	0.256472	1.67915	0.0931236	0.999996	3	87922601	87930717	Rrnad1	ribosomal RNA adenine dimethylase domain containing 1	protein_coding	229503	https://www.ncbi.nlm.nih.gov/gene/229503
ENSMUSG00000044556	11.9721	-1.28805	0.767138	-1.67904	0.0931447	0.999996	4	115779834	115781018	Tex38	testis expressed 38	protein_coding	75173	https://www.ncbi.nlm.nih.gov/gene/75173
ENSMUSG00000006638	96.0059	0.56129	0.334596	1.67752	0.0934418	0.999996	5	30950066	30955091	Abhd1	abhydrolase domain containing 1	polymorphic_pseudogene	57742	https://www.ncbi.nlm.nih.gov/gene/57742
ENSMUSG00000075232	3499.36	-0.326561	0.194977	-1.67487	0.0939602	0.999996	10	40287458	40302188	Amd1	S-adenosylmethionine decarboxylase 1	protein_coding	11702	https://www.ncbi.nlm.nih.gov/gene/11702
ENSMUSG00000117789	526.29	2.61256	1.5605	1.67418	0.0940949	0.999996	19	5038891	5049912	Gm50388	predicted gene, 50388	protein_coding
ENSMUSG00000046794	988.414	-0.421333	0.251726	-1.67377	0.0941751	0.999996	8	35375739	35388139	Ppp1r3b	protein phosphatase 1, regulatory subunit 3B	protein_coding	244416	https://www.ncbi.nlm.nih.gov/gene/244416
ENSMUSG00000105677	7.53659	-2.12596	1.27018	-1.67375	0.0941797	0.999996	3	105732444	105733877	Gm43328	predicted gene 43328	sense_intronic
ENSMUSG00000006134	1278.15	0.238662	0.142633	1.67326	0.0942757	0.999996	16	17451987	17487434	Crkl	v-crk avian sarcoma virus CT10 oncogene homolog-like	protein_coding	12929	https://www.ncbi.nlm.nih.gov/gene/12929
ENSMUSG00000033453	327.041	0.37059	0.22172	1.67143	0.0946367	0.999996	9	30899155	30922452	Adamts15	a disintegrin-like and metallopeptidase (reprolysin type) with thrombospondin type 1 motif, 15	protein_coding	235130	https://www.ncbi.nlm.nih.gov/gene/235130
ENSMUSG00000022671	403.936	-0.31404	0.188132	-1.66925	0.0950674	0.999996	16	15848441	15863369	Mzt2	mitotic spindle organizing protein 2	protein_coding	72083	https://www.ncbi.nlm.nih.gov/gene/72083
ENSMUSG00000040459	1538.49	-0.2496	0.14956	-1.66889	0.0951384	0.999996	8	8665075	8690521	Arglu1	arginine and glutamate rich 1	protein_coding	234023	https://www.ncbi.nlm.nih.gov/gene/234023
ENSMUSG00000027381	586.318	0.296637	0.177784	1.66852	0.0952117	0.999996	2	128126038	128162547	Bcl2l11	BCL2-like 11 (apoptosis facilitator)	protein_coding	12125	https://www.ncbi.nlm.nih.gov/gene/12125
ENSMUSG00000118124	9.65726	-6.67389	4.00036	-1.66832	0.0952519	0.999996	19	8829773	8841137	Gm50139	predicted gene, 50139	protein_coding
ENSMUSG00000032899	8.34649	-1.97784	1.18563	-1.66818	0.0952793	0.999996	6	131299142	131353597	Styk1	serine/threonine/tyrosine kinase 1	protein_coding	243659	https://www.ncbi.nlm.nih.gov/gene/243659
ENSMUSG00000021767	845.171	0.280989	0.168498	1.66761	0.0953939	0.999996	14	21481434	21672478	Kat6b	K(lysine) acetyltransferase 6B	protein_coding	54169	https://www.ncbi.nlm.nih.gov/gene/54169
ENSMUSG00000060509	3.40166	-2.99387	1.79733	-1.66573	0.0957664	0.999996	9	123852315	123862029	Xcr1	chemokine (C motif) receptor 1	protein_coding	23832	https://www.ncbi.nlm.nih.gov/gene/23832
ENSMUSG00000020411	3.85205	2.74629	1.64925	1.66517	0.0958785	0.999996	11	46148155	46166508	Nipal4	NIPA-like domain containing 4	protein_coding	214112	https://www.ncbi.nlm.nih.gov/gene/214112
ENSMUSG00000015852	131.291	-0.681976	0.409638	-1.66482	0.0959477	0.999996	3	87250758	87263738	Fcrls	Fc receptor-like S, scavenger receptor	protein_coding	80891	https://www.ncbi.nlm.nih.gov/gene/80891
ENSMUSG00000017466	3133.29	-0.350673	0.210712	-1.66423	0.0960658	0.999996	11	118301069	118355740	Timp2	tissue inhibitor of metalloproteinase 2	protein_coding	21858	https://www.ncbi.nlm.nih.gov/gene/21858
ENSMUSG00000101335	15.8487	-1.16655	0.701283	-1.66345	0.0962221	0.999996	9	88441500	88443652	Gm28229	predicted gene 28229	sense_intronic
ENSMUSG00000033107	113.643	-0.886437	0.533072	-1.66288	0.0963357	0.999996	18	20944625	20983862	Rnf125	ring finger protein 125	protein_coding	67664	https://www.ncbi.nlm.nih.gov/gene/67664
ENSMUSG00000087222	29.7957	0.863491	0.519533	1.66205	0.0965022	0.999996	2	75704770	75710024	E030042O20Rik	RIKEN cDNA E030042O20 gene	processed_transcript
ENSMUSG00000116933	1.98927	6.55188	3.94446	1.66103	0.096707	0.999996	16	91684398	91926982	Atp5o	ATP synthase, H+ transporting, mitochondrial F1 complex, O subunit	protein_coding
ENSMUSG00000086604	9.35793	1.44333	0.869174	1.66057	0.0967993	0.999996	7	5046949	5057116	Gm15510	predicted gene 15510	antisense
ENSMUSG00000056537	1233.49	-0.248857	0.150052	-1.65847	0.0972217	0.999996	X	103957163	103981284	Rlim	ring finger protein, LIM domain interacting	protein_coding	19820	https://www.ncbi.nlm.nih.gov/gene/19820
ENSMUSG00000038618	45.0984	0.695237	0.419361	1.65785	0.097348	0.999996	7	141215860	141218658	Rassf7	Ras association (RalGDS/AF-6) domain family (N-terminal) member 7	protein_coding	66985	https://www.ncbi.nlm.nih.gov/gene/66985
ENSMUSG00000039850	314.852	0.417136	0.251959	1.65557	0.0978084	0.999996	11	119491347	119511437	Endov	endonuclease V	protein_coding	338371	https://www.ncbi.nlm.nih.gov/gene/338371
ENSMUSG00000098975	23.2659	-4.12217	2.49039	-1.65523	0.0978783	0.999996	14	69582164	69683286	Gm27177	predicted gene 27177	antisense
ENSMUSG00000002210	404.854	0.298991	0.180635	1.65523	0.0978788	0.999996	7	24399619	24422778	Smg9	smg-9 homolog, nonsense mediated mRNA decay factor (C. elegans)	protein_coding	71997	https://www.ncbi.nlm.nih.gov/gene/71997
ENSMUSG00000025006	8673.53	0.510474	0.308785	1.65317	0.0982965	0.999996	19	40294753	40513779	Sorbs1	sorbin and SH3 domain containing 1	protein_coding	20411	https://www.ncbi.nlm.nih.gov/gene/20411
ENSMUSG00000040165	2.7861	-2.97321	1.79867	-1.653	0.0983311	0.999996	8	3940222	3954746	Cd209c	CD209c antigen	protein_coding	170776	https://www.ncbi.nlm.nih.gov/gene/170776
ENSMUSG00000053877	2179.69	0.30478	0.184764	1.64956	0.099033	0.999996	7	127511983	127561219	Srcap	Snf2-related CREBBP activator protein	protein_coding	100043597	https://www.ncbi.nlm.nih.gov/gene/100043597
ENSMUSG00000025934	128.751	-0.805138	0.488195	-1.64921	0.099104	0.999996	1	21240589	21265661	Gsta3	glutathione S-transferase, alpha 3	protein_coding	14859	https://www.ncbi.nlm.nih.gov/gene/14859
ENSMUSG00000111942	7.95912	1.8481	1.12111	1.64847	0.0992572	0.999996	12	10152142	10158233	Gm5182	predicted gene 5182	processed_pseudogene
ENSMUSG00000030996	7662.93	-0.321213	0.194884	-1.64823	0.0993054	0.999996	7	102101743	102113933	Art1	ADP-ribosyltransferase 1	protein_coding	11870	https://www.ncbi.nlm.nih.gov/gene/11870
ENSMUSG00000029009	674.153	0.301728	0.183362	1.64553	0.0998607	0.999996	4	148039077	148059551	Mthfr	methylenetetrahydrofolate reductase	protein_coding	17769	https://www.ncbi.nlm.nih.gov/gene/17769
ENSMUSG00000041482	35.376	-0.956363	0.581696	-1.64409	0.100157	0.999996	18	63010213	63387183	Piezo2	piezo-type mechanosensitive ion channel component 2	protein_coding	667742	https://www.ncbi.nlm.nih.gov/gene/667742
ENSMUSG00000058900	129.41	0.492586	0.299682	1.64369	0.100239	0.999996	13	67173182	67184044	Rsl1	regulator of sex limited protein 1	protein_coding	380855	https://www.ncbi.nlm.nih.gov/gene/380855
ENSMUSG00000083179	10.8085	1.65058	1.00465	1.64294	0.100396	0.999996	4	94935621	94936103	Gm12693	predicted gene 12693	processed_pseudogene
ENSMUSG00000021213	27.6836	-0.839951	0.511559	-1.64194	0.100602	0.999996	13	4191150	4205596	Akr1c13	aldo-keto reductase family 1, member C13	protein_coding	27384	https://www.ncbi.nlm.nih.gov/gene/27384
ENSMUSG00000097183	57.5622	0.656934	0.400587	1.63993	0.10102	0.999996	3	145650312	145677580	Gm17501	predicted gene, 17501	lincRNA
ENSMUSG00000048482	512.44	-0.504385	0.307677	-1.63933	0.101144	0.999996	2	109674700	109727007	Bdnf	brain derived neurotrophic factor	protein_coding	12064	https://www.ncbi.nlm.nih.gov/gene/12064
ENSMUSG00000032578	5293.59	-0.39701	0.242344	-1.63821	0.101378	0.999996	9	107296026	107302784	Cish	cytokine inducible SH2-containing protein	protein_coding	12700	https://www.ncbi.nlm.nih.gov/gene/12700
ENSMUSG00000029673	1549.35	0.327381	0.199896	1.63776	0.101472	0.999996	5	131437333	132543344	Auts2	autism susceptibility candidate 2	protein_coding	319974	https://www.ncbi.nlm.nih.gov/gene/319974
ENSMUSG00000043088	37.0998	-0.794769	0.485526	-1.63692	0.101646	0.999996	6	113458484	113470758	Il17re	interleukin 17 receptor E	protein_coding	57890	https://www.ncbi.nlm.nih.gov/gene/57890
ENSMUSG00000048327	26.4884	-1.03467	0.632754	-1.63518	0.102011	0.999996	2	129268210	129297212	Ckap2l	cytoskeleton associated protein 2-like	protein_coding	70466	https://www.ncbi.nlm.nih.gov/gene/70466
ENSMUSG00000004626	94.5834	-0.538103	0.329233	-1.63442	0.102172	0.999996	8	3630955	3643644	Stxbp2	syntaxin binding protein 2	protein_coding	20911	https://www.ncbi.nlm.nih.gov/gene/20911
ENSMUSG00000058706	278.41	0.361425	0.221343	1.63288	0.102495	0.999996	6	72347317	72353148	0610030E20Rik	RIKEN cDNA 0610030E20 gene	protein_coding	68364	https://www.ncbi.nlm.nih.gov/gene/68364
ENSMUSG00000030967	2267.86	-0.259845	0.159209	-1.6321	0.102659	0.999996	7	132931142	132986391	Zranb1	zinc finger, RAN-binding domain containing 1	protein_coding	360216	https://www.ncbi.nlm.nih.gov/gene/360216
ENSMUSG00000097431	275.825	0.417434	0.255905	1.63121	0.102847	0.999996	14	50870324	50880603	Gm26782	predicted gene, 26782	antisense
ENSMUSG00000038527	74.9908	-0.586516	0.359622	-1.63093	0.102906	0.999996	6	124493113	124510643	C1rl	complement component 1, r subcomponent-like	protein_coding	232371	https://www.ncbi.nlm.nih.gov/gene/232371
ENSMUSG00000027335	173.534	0.47861	0.293575	1.63028	0.103042	0.999996	2	131545850	131562283	Adra1d	adrenergic receptor, alpha 1d	protein_coding	11550	https://www.ncbi.nlm.nih.gov/gene/11550
ENSMUSG00000043903	169.452	0.423188	0.259747	1.62923	0.103264	0.999996	8	122258620	122272650	Zfp469	zinc finger protein 469	protein_coding	195209	https://www.ncbi.nlm.nih.gov/gene/195209
ENSMUSG00000024268	9.10859	-2.40761	1.4781	-1.62885	0.103344	0.999996	18	25477632	25754157	Celf4	CUGBP, Elav-like family member 4	protein_coding	108013	https://www.ncbi.nlm.nih.gov/gene/108013
ENSMUSG00000033916	2547.55	-0.28461	0.174854	-1.6277	0.103589	0.999996	7	13032010	13034807	Chmp2a	charged multivesicular body protein 2A	protein_coding	68953	https://www.ncbi.nlm.nih.gov/gene/68953
ENSMUSG00000027706	2644.44	-0.241729	0.148518	-1.62761	0.103608	0.999996	3	30792875	30821263	Sec62	SEC62 homolog (S. cerevisiae)	protein_coding	69276	https://www.ncbi.nlm.nih.gov/gene/69276
ENSMUSG00000044134	704.748	0.280224	0.172209	1.62723	0.103688	0.999996	5	121848984	121854632	Pheta1	PH domain containing endocytic trafficking adaptor 1	protein_coding	231717	https://www.ncbi.nlm.nih.gov/gene/231717
ENSMUSG00000055839	4269.84	-0.261049	0.160488	-1.62659	0.103824	0.999996	17	23824738	23829136	Elob	elongin B	protein_coding	67673	https://www.ncbi.nlm.nih.gov/gene/67673
ENSMUSG00000007817	2707.24	0.321488	0.19766	1.62647	0.103849	0.999996	14	25459185	25666743	Zmiz1	zinc finger, MIZ-type containing 1	protein_coding	328365	https://www.ncbi.nlm.nih.gov/gene/328365
ENSMUSG00000039286	1725.7	0.268734	0.16524	1.62632	0.103881	0.999996	3	27416162	27711307	Fndc3b	fibronectin type III domain containing 3B	protein_coding	72007	https://www.ncbi.nlm.nih.gov/gene/72007
ENSMUSG00000009569	1043.3	0.272188	0.167374	1.62622	0.103903	0.999996	16	13256481	13417529	Mrtfb	myocardin related transcription factor B	protein_coding	239719	https://www.ncbi.nlm.nih.gov/gene/239719
ENSMUSG00000035873	81.0873	-0.650725	0.400213	-1.62595	0.103961	0.999996	10	108332121	108414240	Pawr	PRKC, apoptosis, WT1, regulator	protein_coding	114774	https://www.ncbi.nlm.nih.gov/gene/114774
ENSMUSG00000047749	83.9307	0.52996	0.325952	1.62588	0.103974	0.999996	6	38287396	38299259	Zc3hav1l	zinc finger CCCH-type, antiviral 1-like	protein_coding	209032	https://www.ncbi.nlm.nih.gov/gene/209032
ENSMUSG00000025909	2.0541	-3.65962	2.25204	-1.62502	0.104157	0.999996	1	8361475	9299878	Sntg1	syntrophin, gamma 1	protein_coding	71096	https://www.ncbi.nlm.nih.gov/gene/71096
ENSMUSG00000090733	94.2382	0.567533	0.349317	1.6247	0.104227	0.999996	3	90212522	90213651	Rps27	ribosomal protein S27	protein_coding	57294	https://www.ncbi.nlm.nih.gov/gene/57294
ENSMUSG00000112242	53.3576	-0.698784	0.430102	-1.62469	0.104228	0.999996	10	117043746	117045101	Gm10747	predicted gene 10747	lincRNA
ENSMUSG00000029373	159.816	-0.584095	0.359557	-1.62449	0.104272	0.999996	5	90772435	90773383	Pf4	platelet factor 4	protein_coding	56744	https://www.ncbi.nlm.nih.gov/gene/56744
ENSMUSG00000018476	2185.03	-0.312178	0.192201	-1.62422	0.104328	0.999996	11	69398508	69413675	Kdm6b	KDM1 lysine (K)-specific demethylase 6B	protein_coding	216850	https://www.ncbi.nlm.nih.gov/gene/216850
ENSMUSG00000112073	138.191	-0.653431	0.402926	-1.62172	0.104864	0.999996	10	102435269	102435543	Gm47101	predicted gene, 47101	lincRNA
ENSMUSG00000029623	2268.45	-0.26917	0.166006	-1.62145	0.104922	0.999996	5	145128769	145140238	Pdap1	PDGFA associated protein 1	protein_coding	231887	https://www.ncbi.nlm.nih.gov/gene/231887
ENSMUSG00000059839	287.724	0.368336	0.227255	1.6208	0.10506	0.999996	13	67471513	67484258	Zfp874b	zinc finger protein 874b	protein_coding	408067	https://www.ncbi.nlm.nih.gov/gene/408067
ENSMUSG00000101693	288.954	0.385237	0.23776	1.62027	0.105174	0.999996	1	133250398	133269808	Gm19461	predicted gene, 19461	antisense
ENSMUSG00000026189	346.426	-0.366645	0.226331	-1.61995	0.105243	0.999996	1	72259167	72284314	Pecr	peroxisomal trans-2-enoyl-CoA reductase	protein_coding	111175	https://www.ncbi.nlm.nih.gov/gene/111175
ENSMUSG00000025321	64.9845	-0.677765	0.418493	-1.61954	0.105332	0.999996	12	119158022	119238802	Itgb8	integrin beta 8	protein_coding	320910	https://www.ncbi.nlm.nih.gov/gene/320910
ENSMUSG00000029683	27573.7	-0.418664	0.258523	-1.61944	0.105352	0.999996	6	24597762	24605414	Lmod2	leiomodin 2 (cardiac)	protein_coding	93677	https://www.ncbi.nlm.nih.gov/gene/93677
ENSMUSG00000037526	438.646	0.298439	0.184288	1.61942	0.105358	0.999996	14	47540893	47570649	Atg14	autophagy related 14	protein_coding	100504663	https://www.ncbi.nlm.nih.gov/gene/100504663
ENSMUSG00000000290	99.7496	-0.776674	0.479718	-1.61902	0.105443	0.999996	10	77530252	77565708	Itgb2	integrin beta 2	protein_coding	16414	https://www.ncbi.nlm.nih.gov/gene/16414
ENSMUSG00000085666	3.44024	-3.28872	2.03145	-1.61891	0.105467	0.999996	10	42054113	42055306	Tdg-ps2	thymine DNA glycosylase, pseudogene 2	processed_pseudogene
ENSMUSG00000032593	125.411	0.435002	0.268786	1.6184	0.105577	0.999996	9	108053159	108055701	Amigo3	adhesion molecule with Ig like domain 3	protein_coding	320844	https://www.ncbi.nlm.nih.gov/gene/320844
ENSMUSG00000030433	572.647	-0.431527	0.266659	-1.61827	0.105604	0.999996	7	4940512	4964406	Sbk2	SH3-binding domain kinase family, member 2	protein_coding	381836	https://www.ncbi.nlm.nih.gov/gene/381836
ENSMUSG00000019789	216.376	0.459614	0.284018	1.61826	0.105607	0.999996	10	30832359	30842801	Hey2	hairy/enhancer-of-split related with YRPW motif 2	protein_coding	15214	https://www.ncbi.nlm.nih.gov/gene/15214
ENSMUSG00000057156	159.816	0.411288	0.254162	1.61821	0.105617	0.999996	14	54852736	54870961	Homez	homeodomain leucine zipper-encoding gene	protein_coding	239099	https://www.ncbi.nlm.nih.gov/gene/239099
ENSMUSG00000035274	14.4961	-1.47685	0.912676	-1.61816	0.105628	0.999996	9	85842380	85847040	Tpbg	trophoblast glycoprotein	protein_coding	21983	https://www.ncbi.nlm.nih.gov/gene/21983
ENSMUSG00000037440	13.9479	-1.35704	0.838839	-1.61775	0.105715	0.999996	10	23894688	23905343	Vnn1	vanin 1	protein_coding	22361	https://www.ncbi.nlm.nih.gov/gene/22361
ENSMUSG00000047710	293.614	0.363561	0.224741	1.61769	0.10573	0.999996	8	13869641	13881639	Champ1	chromosome alignment maintaining phosphoprotein 1	protein_coding	101994	https://www.ncbi.nlm.nih.gov/gene/101994
ENSMUSG00000043924	3.01041	2.56608	1.59445	1.60938	0.107533	0.999996	4	135369576	135398227	Ncmap	noncompact myelin associated protein	protein_coding	230822	https://www.ncbi.nlm.nih.gov/gene/230822
ENSMUSG00000096696	273.986	0.338724	0.210808	1.60679	0.108101	0.999996	17	17064113	17089628	Zfp960	zinc finger protein 960	protein_coding	449000	https://www.ncbi.nlm.nih.gov/gene/449000
ENSMUSG00000033949	53.0646	0.662546	0.412385	1.60662	0.108138	0.999996	18	46165300	46212607	Trim36	tripartite motif-containing 36	protein_coding	28105	https://www.ncbi.nlm.nih.gov/gene/28105
ENSMUSG00000096054	3984.64	0.267797	0.166729	1.60618	0.108234	0.999996	10	5020917	5551482	Syne1	spectrin repeat containing, nuclear envelope 1	protein_coding	64009	https://www.ncbi.nlm.nih.gov/gene/64009
ENSMUSG00000063694	17990.9	-0.328563	0.204869	-1.60377	0.108764	0.999996	6	50562563	50566538	Cycs	cytochrome c, somatic	protein_coding	13063	https://www.ncbi.nlm.nih.gov/gene/13063
ENSMUSG00000042750	4.07638	-2.7788	1.73443	-1.60214	0.109125	0.999996	X	136066564	136068236	Bex2	brain expressed X-linked 2	protein_coding	12069	https://www.ncbi.nlm.nih.gov/gene/12069
ENSMUSG00000072623	231.884	0.387007	0.241768	1.60073	0.109436	0.999996	6	118461950	118479320	Zfp9	zinc finger protein 9	protein_coding	22750	https://www.ncbi.nlm.nih.gov/gene/22750
ENSMUSG00000011427	318.023	0.35525	0.221933	1.60071	0.109441	0.999996	7	29816114	29831005	Zfp790	zinc finger protein 790	protein_coding	233056	https://www.ncbi.nlm.nih.gov/gene/233056
ENSMUSG00000040435	6990.21	0.283259	0.176961	1.60069	0.109445	0.999996	7	45522916	45526268	Ppp1r15a	protein phosphatase 1, regulatory subunit 15A	protein_coding	17872	https://www.ncbi.nlm.nih.gov/gene/17872
ENSMUSG00000103906	98.1281	0.502554	0.314176	1.59959	0.109688	0.999996	15	75909735	75914535	Tigd5	tigger transposable element derived 5	protein_coding	105734	https://www.ncbi.nlm.nih.gov/gene/105734
ENSMUSG00000019122	140.666	-0.710187	0.444209	-1.59877	0.109872	0.999996	11	83572919	83578636	Ccl9	chemokine (C-C motif) ligand 9	protein_coding	20308	https://www.ncbi.nlm.nih.gov/gene/20308
ENSMUSG00000004951	24718.5	0.349972	0.21916	1.59688	0.110293	0.999996	5	135887919	135889563	Hspb1	heat shock protein 1	protein_coding	15507	https://www.ncbi.nlm.nih.gov/gene/15507
ENSMUSG00000038544	315.182	0.31679	0.198388	1.59682	0.110306	0.999996	4	59769637	59801589	Inip	INTS3 and NABP interacting protein	protein_coding	66209	https://www.ncbi.nlm.nih.gov/gene/66209
ENSMUSG00000051034	123.664	0.451041	0.282607	1.596	0.110488	0.999996	5	129654593	129670099	Zfp11	zinc finger protein 11	protein_coding	22648	https://www.ncbi.nlm.nih.gov/gene/22648
ENSMUSG00000066892	226.771	0.467034	0.292642	1.59593	0.110505	0.999996	9	20618118	20644767	Fbxl12	F-box and leucine-rich repeat protein 12	protein_coding	30843	https://www.ncbi.nlm.nih.gov/gene/30843
ENSMUSG00000003746	1125.83	-0.282945	0.177417	-1.5948	0.110757	0.999996	10	53904785	54076609	Man1a	mannosidase 1, alpha	protein_coding	17155	https://www.ncbi.nlm.nih.gov/gene/17155
ENSMUSG00000115801	51.1953	-0.847327	0.531327	-1.59474	0.110771	0.999996	14	44544055	44637201			lincRNA
ENSMUSG00000079168	3.99949	-3.72669	2.33859	-1.59356	0.111034	0.999996	8	4134098	4137707	Cd209g	CD209g antigen	protein_coding	70192	https://www.ncbi.nlm.nih.gov/gene/70192
ENSMUSG00000018405	675.409	0.291523	0.182966	1.59332	0.111089	0.999996	11	84813061	84819515	Mrm1	mitochondrial rRNA methyltransferase 1	protein_coding	217038	https://www.ncbi.nlm.nih.gov/gene/217038
ENSMUSG00000070354	11.0316	1.6506	1.03612	1.59306	0.111147	0.999996	11	79513385	79530589	Evi2	ecotropic viral integration site 2	protein_coding	101488212	https://www.ncbi.nlm.nih.gov/gene/101488212
ENSMUSG00000021481	946.056	0.362885	0.22786	1.59258	0.111255	0.999996	13	55105311	55134825	Zfp346	zinc finger protein 346	protein_coding	26919	https://www.ncbi.nlm.nih.gov/gene/26919
ENSMUSG00000026414	347945	-0.324307	0.203658	-1.59241	0.111293	0.999996	1	135836354	135852260	Tnnt2	troponin T2, cardiac	protein_coding	21956	https://www.ncbi.nlm.nih.gov/gene/21956
ENSMUSG00000116780	2.22847	-4.66075	2.92741	-1.59211	0.111361	0.999996	17	14964242	14978790	Gm3417	predicted gene 3417	protein_coding	100041586	https://www.ncbi.nlm.nih.gov/gene/100041586
ENSMUSG00000027555	25.1007	-0.992596	0.623458	-1.59208	0.111366	0.999996	3	14641727	14663002	Car13	carbonic anhydrase 13	protein_coding	71934	https://www.ncbi.nlm.nih.gov/gene/71934
ENSMUSG00000035329	302.801	-0.360464	0.226425	-1.59198	0.11139	0.999996	12	59200655	59219725	Fbxo33	F-box protein 33	protein_coding	70611	https://www.ncbi.nlm.nih.gov/gene/70611
ENSMUSG00000058331	44.8998	0.71805	0.451469	1.59047	0.111728	0.999996	13	67747800	67755228	Zfp85	zinc finger protein 85	protein_coding	22746	https://www.ncbi.nlm.nih.gov/gene/22746
ENSMUSG00000091478	34.15	0.915077	0.575477	1.59012	0.111808	0.999996	11	100361716	100362126	Gm10039	predicted pseudogene 10039	processed_pseudogene
ENSMUSG00000039483	291.588	0.339396	0.213579	1.58909	0.11204	0.999996	2	30823097	30830333	Asb6	ankyrin repeat and SOCS box-containing 6	protein_coding	72323	https://www.ncbi.nlm.nih.gov/gene/72323
ENSMUSG00000020661	1885.61	0.24052	0.15154	1.58718	0.112473	0.999996	12	3806007	3914443	Dnmt3a	DNA methyltransferase 3A	protein_coding	13435	https://www.ncbi.nlm.nih.gov/gene/13435
ENSMUSG00000033458	191.496	0.429662	0.270742	1.58698	0.112518	0.999996	7	64346758	64374095	Fan1	FANCD2/FANCI-associated nuclease 1	protein_coding	330554	https://www.ncbi.nlm.nih.gov/gene/330554
ENSMUSG00000045165	24.3465	1.04434	0.658089	1.58693	0.112528	0.999996	7	127091359	127093986	AI467606	expressed sequence AI467606	protein_coding	101602	https://www.ncbi.nlm.nih.gov/gene/101602
ENSMUSG00000060224	33.8573	-0.836538	0.527334	-1.58635	0.112659	0.999996	19	42725858	42752775	Pyroxd2	pyridine nucleotide-disulphide oxidoreductase domain 2	protein_coding	74580	https://www.ncbi.nlm.nih.gov/gene/74580
ENSMUSG00000097333	74.3417	0.524176	0.330588	1.58559	0.112833	0.999996	13	67515781	67526177	Zfp87	zinc finger protein 87	protein_coding	170763	https://www.ncbi.nlm.nih.gov/gene/170763
ENSMUSG00000036501	354.929	0.325337	0.20524	1.58516	0.112931	0.999996	18	34442351	34506831	Fam13b	family with sequence similarity 13, member B	protein_coding	225358	https://www.ncbi.nlm.nih.gov/gene/225358
ENSMUSG00000038463	486.134	-0.380754	0.240212	-1.58508	0.112949	0.999996	1	170644532	170682789	Olfml2b	olfactomedin-like 2B	protein_coding	320078	https://www.ncbi.nlm.nih.gov/gene/320078
ENSMUSG00000041949	497.295	0.289173	0.182437	1.58505	0.112954	0.999996	8	106683068	106851439	Tango6	transport and golgi organization 6	protein_coding	272538	https://www.ncbi.nlm.nih.gov/gene/272538
ENSMUSG00000063108	274.094	0.347546	0.219348	1.58445	0.113092	0.999996	9	20428449	20460162	Zfp26	zinc finger protein 26	protein_coding	22688	https://www.ncbi.nlm.nih.gov/gene/22688
ENSMUSG00000028137	2.51854	-3.32345	2.09796	-1.58413	0.113164	0.999996	3	94478295	94492198	Celf3	CUGBP, Elav-like family member 3	protein_coding	78784	https://www.ncbi.nlm.nih.gov/gene/78784
ENSMUSG00000037606	549.091	0.351452	0.221866	1.58407	0.113177	0.999996	7	143688762	143756985	Osbpl5	oxysterol binding protein-like 5	protein_coding	79196	https://www.ncbi.nlm.nih.gov/gene/79196
ENSMUSG00000023068	1856.35	-0.223867	0.141368	-1.58358	0.113289	0.999996	10	52417547	52440183	Nus1	NUS1 dehydrodolichyl diphosphate synthase subunit	protein_coding	52014	https://www.ncbi.nlm.nih.gov/gene/52014
ENSMUSG00000069792	45.1395	-0.776415	0.490313	-1.58351	0.113305	0.999996	11	83703991	83706268	Wfdc17	WAP four-disulfide core domain 17	protein_coding	100034251	https://www.ncbi.nlm.nih.gov/gene/100034251
ENSMUSG00000045996	653.766	-0.307491	0.194206	-1.58332	0.113348	0.999996	15	36174010	36177010	Polr2k	polymerase (RNA) II (DNA directed) polypeptide K	protein_coding	17749	https://www.ncbi.nlm.nih.gov/gene/17749
ENSMUSG00000019505	31722	0.234053	0.148046	1.58095	0.113889	0.999996	11	62551171	62553213	Ubb	ubiquitin B	protein_coding	22187	https://www.ncbi.nlm.nih.gov/gene/22187
ENSMUSG00000032315	12.9097	-1.40994	0.891913	-1.5808	0.113923	0.999996	9	57687928	57703824	Cyp1a1	cytochrome P450, family 1, subfamily a, polypeptide 1	protein_coding	13076	https://www.ncbi.nlm.nih.gov/gene/13076
ENSMUSG00000054385	3.07188	3.06383	1.93937	1.5798	0.114152	0.999996	7	25516042	25539857	Ceacam2	carcinoembryonic antigen-related cell adhesion molecule 2	protein_coding	26367	https://www.ncbi.nlm.nih.gov/gene/26367
ENSMUSG00000022824	2.92106	-3.21906	2.03833	-1.57926	0.114275	0.999996	16	33794037	33819934	Muc13	mucin 13, epithelial transmembrane	protein_coding	17063	https://www.ncbi.nlm.nih.gov/gene/17063
ENSMUSG00000022150	855.638	-0.508712	0.322131	-1.57921	0.114288	0.999996	15	6299788	6440712	Dab2	disabled 2, mitogen-responsive phosphoprotein	protein_coding	13132	https://www.ncbi.nlm.nih.gov/gene/13132
ENSMUSG00000059475	304.758	0.328586	0.208085	1.5791	0.114314	0.999996	9	20468549	20492746	Zfp426	zinc finger protein 426	protein_coding	235028	https://www.ncbi.nlm.nih.gov/gene/235028
ENSMUSG00000024056	12.0752	-1.3833	0.876014	-1.57908	0.114317	0.999996	17	71496100	71526857	Ndc80	NDC80 kinetochore complex component	protein_coding	67052	https://www.ncbi.nlm.nih.gov/gene/67052
ENSMUSG00000085936	20.3181	1.29561	0.820791	1.57849	0.114452	0.999996	13	28460034	28885620	2610307P16Rik	RIKEN cDNA 2610307P16 gene	processed_transcript
ENSMUSG00000056290	8.47649	-2.43023	1.54092	-1.57713	0.114767	0.999996	19	11443553	11467055	Ms4a4b	membrane-spanning 4-domains, subfamily A, member 4B	protein_coding	60361	https://www.ncbi.nlm.nih.gov/gene/60361
ENSMUSG00000070337	3.1212	-2.7832	1.76598	-1.57601	0.115025	0.999996	11	97332109	97352077	Gpr179	G protein-coupled receptor 179	protein_coding	217143	https://www.ncbi.nlm.nih.gov/gene/217143
ENSMUSG00000039942	323.052	-0.750054	0.476463	-1.57421	0.115438	0.999996	15	5206661	5244187	Ptger4	prostaglandin E receptor 4 (subtype EP4)	protein_coding	19219	https://www.ncbi.nlm.nih.gov/gene/19219
ENSMUSG00000046721	106.342	3.57058	2.2685	1.57398	0.115492	0.999996	7	45324965	45325617	Rpl14-ps1	ribosomal protein L14, pseudogene 1	processed_pseudogene
ENSMUSG00000074030	485.307	0.267699	0.170088	1.57388	0.115515	0.999996	8	124893108	124897705	Exoc8	exocyst complex component 8	protein_coding	102058	https://www.ncbi.nlm.nih.gov/gene/102058
ENSMUSG00000051037	21.8996	0.909635	0.578155	1.57334	0.115639	0.999996	13	67194506	67209298	Zfp455	zinc finger protein 455	protein_coding	218311	https://www.ncbi.nlm.nih.gov/gene/218311
ENSMUSG00000114905	46.815	6.25481	3.97673	1.57285	0.115754	0.999996	13	81723990	81725028	Gm48113	predicted gene, 48113	processed_pseudogene
ENSMUSG00000015243	912.878	0.244353	0.155368	1.57273	0.115781	0.999996	4	53030787	53159895	Abca1	ATP-binding cassette, sub-family A (ABC1), member 1	protein_coding	11303	https://www.ncbi.nlm.nih.gov/gene/11303
ENSMUSG00000037922	29.9593	-1.08695	0.691339	-1.57224	0.115894	0.999996	3	136053363	136326066	Bank1	B cell scaffold protein with ankyrin repeats 1	protein_coding	242248	https://www.ncbi.nlm.nih.gov/gene/242248
ENSMUSG00000097743	56.849	0.638126	0.406497	1.56982	0.116457	0.999996	14	56696280	56701268	Gm16973	predicted gene, 16973	lincRNA
ENSMUSG00000020850	6558.07	0.245987	0.156727	1.56953	0.116526	0.999996	11	75486816	75509449	Prpf8	pre-mRNA processing factor 8	protein_coding	192159	https://www.ncbi.nlm.nih.gov/gene/192159
ENSMUSG00000033629	619.608	-0.269547	0.171915	-1.5679	0.116904	0.999996	9	64986983	65021693	Hacd3	3-hydroxyacyl-CoA dehydratase 3	protein_coding	57874	https://www.ncbi.nlm.nih.gov/gene/57874
ENSMUSG00000117251	165.925	-0.554027	0.353619	-1.56673	0.117177	0.999996	4	88995118	89039192	Gm49891	predicted gene, 49891	lincRNA
ENSMUSG00000008822	317.384	-0.336318	0.214841	-1.56543	0.117483	0.999996	12	85272398	85288438	Acyp1	acylphosphatase 1, erythrocyte (common) type	protein_coding	66204	https://www.ncbi.nlm.nih.gov/gene/66204
ENSMUSG00000054381	101.262	0.535658	0.342211	1.56528	0.117517	0.999996	7	127372537	127376050	Zfp747	zinc finger protein 747	protein_coding	269997	https://www.ncbi.nlm.nih.gov/gene/269997
ENSMUSG00000032802	748.75	-0.249086	0.159156	-1.56504	0.117573	0.999996	2	152105516	152111376	Srxn1	sulfiredoxin 1 homolog (S. cerevisiae)	protein_coding	76650	https://www.ncbi.nlm.nih.gov/gene/76650
ENSMUSG00000108112	1.37192	6.02386	3.84927	1.56494	0.117598	0.999996	6	57485121	57626030	Gm45193	predicted gene 45193	processed_transcript
ENSMUSG00000050854	3.59678	-2.41211	1.54164	-1.56463	0.117669	0.999996	4	118540941	118544044	Tmem125	transmembrane protein 125	protein_coding	230678	https://www.ncbi.nlm.nih.gov/gene/230678
ENSMUSG00000009772	146.291	0.557783	0.356537	1.56445	0.117712	0.999996	1	132316126	132333488	Nuak2	NUAK family, SNF1-like kinase, 2	protein_coding	74137	https://www.ncbi.nlm.nih.gov/gene/74137
ENSMUSG00000108204	7.90904	1.60734	1.02833	1.56306	0.118039	0.999996	6	115769920	115770327	Gm44180	predicted gene, 44180	processed_pseudogene
ENSMUSG00000029638	205.763	0.498044	0.318682	1.56282	0.118095	0.999996	6	8509600	8597548	Glcci1	glucocorticoid induced transcript 1	protein_coding	170772	https://www.ncbi.nlm.nih.gov/gene/170772
ENSMUSG00000047787	34.5309	-0.877922	0.56178	-1.56275	0.118111	0.999996	19	7092001	7105729	Flrt1	fibronectin leucine rich transmembrane protein 1	protein_coding	396184	https://www.ncbi.nlm.nih.gov/gene/396184
ENSMUSG00000051786	596.705	0.294907	0.188721	1.56266	0.118133	0.999996	15	89098357	89123112	Tubgcp6	tubulin, gamma complex associated protein 6	protein_coding	328580	https://www.ncbi.nlm.nih.gov/gene/328580
ENSMUSG00000069515	17.2633	-1.41191	0.903628	-1.56249	0.118173	0.999996	10	117287797	117292868	Lyz1	lysozyme 1	protein_coding	17110	https://www.ncbi.nlm.nih.gov/gene/17110
ENSMUSG00000071281	171.646	0.373789	0.239316	1.56191	0.11831	0.999996	13	67705309	67729173	Zfp65	zinc finger protein 65	protein_coding	235907	https://www.ncbi.nlm.nih.gov/gene/235907
ENSMUSG00000022840	5255.88	0.307243	0.196771	1.56142	0.118425	0.999996	16	35154877	35305738	Adcy5	adenylate cyclase 5	protein_coding	224129	https://www.ncbi.nlm.nih.gov/gene/224129
ENSMUSG00000031380	52.1846	-0.646652	0.414155	-1.56138	0.118435	0.999996	X	164373378	164402650	Vegfd	vascular endothelial growth factor D	protein_coding	14205	https://www.ncbi.nlm.nih.gov/gene/14205
ENSMUSG00000029757	5.51218	-2.21756	1.42104	-1.56052	0.118637	0.999996	6	5725639	6028039	Dync1i1	dynein cytoplasmic 1 intermediate chain 1	protein_coding	13426	https://www.ncbi.nlm.nih.gov/gene/13426
ENSMUSG00000041697	2766.85	-0.22195	0.142233	-1.56047	0.118648	0.999996	5	115345642	115348981	Cox6a1	cytochrome c oxidase subunit 6A1	protein_coding	12861	https://www.ncbi.nlm.nih.gov/gene/12861
ENSMUSG00000022132	8.33862	-1.9596	1.25607	-1.5601	0.118736	0.999996	14	118787908	118875489	Cldn10	claudin 10	protein_coding	58187	https://www.ncbi.nlm.nih.gov/gene/58187
ENSMUSG00000072568	475.896	0.64483	0.413451	1.55963	0.118848	0.999996	15	60818994	60853778	Lratd2	LRAT domain containing 1	protein_coding	399603	https://www.ncbi.nlm.nih.gov/gene/399603
ENSMUSG00000098895	4.21064	-2.55312	1.63763	-1.55903	0.118989	0.999996	9	77552633	77553833	Gm21013	predicted gene, 21013	processed_pseudogene
ENSMUSG00000038524	83.2737	0.564316	0.362297	1.55761	0.119327	0.999996	18	37957431	37969774	Fchsd1	FCH and double SH3 domains 1	protein_coding	319262	https://www.ncbi.nlm.nih.gov/gene/319262
ENSMUSG00000060860	3009.4	-0.212238	0.136343	-1.55665	0.119554	0.999996	7	4794546	4812590	Ube2s	ubiquitin-conjugating enzyme E2S	protein_coding	77891	https://www.ncbi.nlm.nih.gov/gene/77891
ENSMUSG00000061991	5.45068	-2.98756	1.91931	-1.55658	0.11957	0.999996	13	23533906	23534304	H2ac10	H2A clustered histone 10	protein_coding	319173	https://www.ncbi.nlm.nih.gov/gene/319173
ENSMUSG00000030084	1544.12	0.313496	0.201513	1.55571	0.119777	0.999996	6	89316314	89362620	Plxna1	plexin A1	protein_coding	18844	https://www.ncbi.nlm.nih.gov/gene/18844
ENSMUSG00000067199	169.638	0.41271	0.265307	1.55559	0.119805	0.999996	19	41829970	41832583	Frat1	frequently rearranged in advanced T cell lymphomas	protein_coding	14296	https://www.ncbi.nlm.nih.gov/gene/14296
ENSMUSG00000078771	77.4679	-0.817599	0.526307	-1.55346	0.120312	0.999996	11	79526560	79530609	Evi2a	ecotropic viral integration site 2a	protein_coding	14017	https://www.ncbi.nlm.nih.gov/gene/14017
ENSMUSG00000039852	1879.05	0.28096	0.180914	1.553	0.120423	0.999996	4	150281646	150621966	Rere	arginine glutamic acid dipeptide (RE) repeats	protein_coding	68703	https://www.ncbi.nlm.nih.gov/gene/68703
ENSMUSG00000029632	35280	-0.304131	0.195862	-1.55279	0.120474	0.999996	6	11900292	11907497	Ndufa4	Ndufa4, mitochondrial complex associated	protein_coding	17992	https://www.ncbi.nlm.nih.gov/gene/17992
ENSMUSG00000039633	249.178	-0.441506	0.284392	-1.55245	0.120554	0.999996	8	36216064	36249516	Lonrf1	LON peptidase N-terminal domain and ring finger 1	protein_coding	244421	https://www.ncbi.nlm.nih.gov/gene/244421
ENSMUSG00000020893	1576.76	-0.28708	0.184952	-1.55219	0.120618	0.999996	11	69095217	69109960	Per1	period circadian clock 1	protein_coding	18626	https://www.ncbi.nlm.nih.gov/gene/18626
ENSMUSG00000026942	548.25	0.254256	0.163868	1.55159	0.120759	0.999996	2	25517982	25546940	Traf2	TNF receptor-associated factor 2	protein_coding	22030	https://www.ncbi.nlm.nih.gov/gene/22030
ENSMUSG00000022878	9.75659	-6.02934	3.88787	-1.55081	0.120948	0.999996	16	23146536	23158028	Adipoq	adiponectin, C1Q and collagen domain containing	protein_coding	11450	https://www.ncbi.nlm.nih.gov/gene/11450
ENSMUSG00000021822	194.695	-0.656471	0.423314	-1.55079	0.120952	0.999996	14	20836660	20843385	Plau	plasminogen activator, urokinase	protein_coding	18792	https://www.ncbi.nlm.nih.gov/gene/18792
ENSMUSG00000012350	1.87113	-3.25896	2.1029	-1.54974	0.121203	0.999996	2	103263433	103303278	Ehf	ets homologous factor	protein_coding	13661	https://www.ncbi.nlm.nih.gov/gene/13661
ENSMUSG00000062257	62.4915	-0.838662	0.541272	-1.54943	0.121279	0.999996	9	27790775	28925410	Opcml	opioid binding protein/cell adhesion molecule-like	protein_coding	330908	https://www.ncbi.nlm.nih.gov/gene/330908
ENSMUSG00000050578	127.67	-0.64951	0.419203	-1.54939	0.121288	0.999996	9	7272514	7283331	Mmp13	matrix metallopeptidase 13	protein_coding	17386	https://www.ncbi.nlm.nih.gov/gene/17386
ENSMUSG00000018931	472.999	0.310121	0.200179	1.54922	0.12133	0.999996	11	60902246	60914750	Natd1	N-acetyltransferase domain containing 1	protein_coding	24083	https://www.ncbi.nlm.nih.gov/gene/24083
ENSMUSG00000079104	269.654	0.314741	0.203218	1.54879	0.121433	0.999996	12	57230412	57239882	Prps1l3	phosphoribosyl pyrophosphate synthetase 1-like 3	protein_coding	328099	https://www.ncbi.nlm.nih.gov/gene/328099
ENSMUSG00000074415	67.8008	-0.585602	0.378115	-1.54874	0.121444	0.999996	9	41327077	41716994	Mir100hg	Mir100 Mirlet7a-2 Mir125b-1 cluster host gene	processed_transcript
ENSMUSG00000048280	216.864	0.362804	0.234296	1.54848	0.121506	0.999996	13	67658685	67687071	Zfp738	zinc finger protein 738	protein_coding	408068	https://www.ncbi.nlm.nih.gov/gene/408068
ENSMUSG00000038179	20.1289	-1.17852	0.761755	-1.54711	0.121838	0.999996	1	171632403	171653035	Slamf7	SLAM family member 7	protein_coding	75345	https://www.ncbi.nlm.nih.gov/gene/75345
ENSMUSG00000051367	68.2857	0.616706	0.398986	1.54568	0.122181	0.999996	12	73040015	73053887	Six1	sine oculis-related homeobox 1	protein_coding	20471	https://www.ncbi.nlm.nih.gov/gene/20471
ENSMUSG00000070577	116.415	0.479212	0.310057	1.54556	0.122211	0.999996	4	148643317	148671572	Gm572	predicted gene 572	protein_coding	230909	https://www.ncbi.nlm.nih.gov/gene/230909
ENSMUSG00000031410	2.66601	-3.5295	2.28417	-1.5452	0.122299	0.999996	X	135579555	135598777	Nxf7	nuclear RNA export factor 7	protein_coding	170722	https://www.ncbi.nlm.nih.gov/gene/170722
ENSMUSG00000014243	392.606	-0.332815	0.215461	-1.54467	0.122427	0.999996	11	62267224	62281375	Zswim7	zinc finger SWIM-type containing 7	protein_coding	69747	https://www.ncbi.nlm.nih.gov/gene/69747
ENSMUSG00000042351	17.3802	-1.49753	0.9695	-1.54464	0.122432	0.999996	15	80572594	80652854	Grap2	GRB2-related adaptor protein 2	protein_coding	17444	https://www.ncbi.nlm.nih.gov/gene/17444
ENSMUSG00000040329	11.0231	1.51324	0.979698	1.5446	0.122443	0.999996	3	7569994	7613760	Il7	interleukin 7	protein_coding	16196	https://www.ncbi.nlm.nih.gov/gene/16196
ENSMUSG00000052763	327.234	0.325789	0.210968	1.54426	0.122526	0.999996	6	47920476	47932639	Zfp212	Zinc finger protein 212	protein_coding	232784	https://www.ncbi.nlm.nih.gov/gene/232784
ENSMUSG00000042312	649.655	-0.323539	0.2096	-1.5436	0.122684	0.999996	3	90514435	90524581	S100a13	S100 calcium binding protein A13	protein_coding	20196	https://www.ncbi.nlm.nih.gov/gene/20196
ENSMUSG00000028111	161.299	-0.416231	0.269737	-1.5431	0.122807	0.999996	3	95499256	95509362	Ctsk	cathepsin K	protein_coding	13038	https://www.ncbi.nlm.nih.gov/gene/13038
ENSMUSG00000020135	399.024	0.328161	0.212728	1.54264	0.122919	0.999996	10	80295977	80318263	Apc2	APC regulator of WNT signaling pathway 2	protein_coding	23805	https://www.ncbi.nlm.nih.gov/gene/23805
ENSMUSG00000096916	29.1183	0.835447	0.54196	1.54153	0.123188	0.999996	7	27984854	28014115	Zfp850	zinc finger protein 850	protein_coding	100043772	https://www.ncbi.nlm.nih.gov/gene/100043772
ENSMUSG00000054091	1428.03	-0.245767	0.159466	-1.54119	0.123271	0.999996	3	122924203	122926184	1810037I17Rik	RIKEN cDNA 1810037I17 gene	protein_coding	67704	https://www.ncbi.nlm.nih.gov/gene/67704
ENSMUSG00000022462	11759	-0.339345	0.220191	-1.54114	0.123284	0.999996	15	96687392	96699730	Slc38a2	solute carrier family 38, member 2	protein_coding	67760	https://www.ncbi.nlm.nih.gov/gene/67760
ENSMUSG00000111318	48.3843	0.710685	0.461248	1.54079	0.123369	0.999996	10	18879735	18887029	Gm48483	predicted gene, 48483	lincRNA
ENSMUSG00000041202	28.3879	-0.968323	0.628837	-1.53986	0.123594	0.999996	4	138775735	138782046	Pla2g2d	phospholipase A2, group IID	protein_coding	18782	https://www.ncbi.nlm.nih.gov/gene/18782
ENSMUSG00000059975	221.132	0.371424	0.241348	1.53896	0.123815	0.999996	7	29930815	29954089	Zfp74	zinc finger protein 74	protein_coding	72723	https://www.ncbi.nlm.nih.gov/gene/72723
ENSMUSG00000024481	62.6628	-0.725644	0.471942	-1.53757	0.124154	0.999996	18	46850038	46907242	Lvrn	laeverin	protein_coding	74574	https://www.ncbi.nlm.nih.gov/gene/74574
ENSMUSG00000078915	319.886	1.59473	1.0375	1.53709	0.124272	0.999996	13	45078498	45079127	Hsp25-ps1	heat shock protein 25, pseudogene 1	processed_pseudogene
ENSMUSG00000068959	90.6053	0.483341	0.314743	1.53567	0.12462	0.999996	7	39517766	39540420	Zfp619	zinc finger protein 619	protein_coding	70227	https://www.ncbi.nlm.nih.gov/gene/70227
ENSMUSG00000070343	20.6769	-6.1936	4.03352	-1.53553	0.124653	0.999996	3	146838811	146839347	Gm10288	predicted gene 10288	processed_pseudogene
ENSMUSG00000035181	1125.61	0.265337	0.172879	1.53481	0.124831	0.999996	12	51875871	51971321	Heatr5a	HEAT repeat containing 5A	protein_coding	320487	https://www.ncbi.nlm.nih.gov/gene/320487
ENSMUSG00000096433	146.364	0.422919	0.275604	1.53452	0.124902	0.999996	17	22197265	22225616	Zfp994	zinc finger protein 994	protein_coding	240038	https://www.ncbi.nlm.nih.gov/gene/240038
ENSMUSG00000006958	77.3226	-0.781552	0.509522	-1.53389	0.125056	0.999996	16	20733127	20742384	Chrd	chordin	protein_coding	12667	https://www.ncbi.nlm.nih.gov/gene/12667
ENSMUSG00000095325	249.716	0.349731	0.228015	1.53381	0.125077	0.999996	17	32879219	32891642	Zfp870	zinc finger protein 870	protein_coding	240066	https://www.ncbi.nlm.nih.gov/gene/240066
ENSMUSG00000083307	11.1559	1.50383	0.981017	1.53293	0.125293	0.999996	X	12936872	12938128	AA414768	expressed sequence AA414768	processed_pseudogene	245350	https://www.ncbi.nlm.nih.gov/gene/245350
ENSMUSG00000053030	3.88266	-3.32574	2.16993	-1.53265	0.125361	0.999996	5	77205107	77211471	Spink2	serine peptidase inhibitor, Kazal type 2	protein_coding	69982	https://www.ncbi.nlm.nih.gov/gene/69982
ENSMUSG00000026564	2568.9	-0.315323	0.205811	-1.5321	0.125497	0.999996	1	166098148	166127922	Dusp27	dual specificity phosphatase 27 (putative)	protein_coding	240892	https://www.ncbi.nlm.nih.gov/gene/240892
ENSMUSG00000004043	1089.69	0.287355	0.187579	1.53191	0.125544	0.999996	11	100859351	100885169	Stat5a	signal transducer and activator of transcription 5A	protein_coding	20850	https://www.ncbi.nlm.nih.gov/gene/20850
ENSMUSG00000059713	453.234	0.278505	0.181889	1.53118	0.125724	0.999996	4	135412308	135433853	Rcan3	regulator of calcineurin 3	protein_coding	53902	https://www.ncbi.nlm.nih.gov/gene/53902
ENSMUSG00000022383	863.427	0.518132	0.338448	1.53091	0.125793	0.999996	15	85734983	85802819	Ppara	peroxisome proliferator activated receptor alpha	protein_coding	19013	https://www.ncbi.nlm.nih.gov/gene/19013
ENSMUSG00000033624	2577.21	0.483089	0.315662	1.5304	0.125918	0.999996	8	111094630	111137074	Pdpr	pyruvate dehydrogenase phosphatase regulatory subunit	protein_coding	319518	https://www.ncbi.nlm.nih.gov/gene/319518
ENSMUSG00000066443	721.454	0.488039	0.318943	1.53018	0.125973	0.999996	9	88390837	88391317	Gm10163	predicted pseudogene 10163	processed_pseudogene
ENSMUSG00000032265	1002.66	-0.443614	0.290057	-1.5294	0.126165	0.999996	9	85320439	85327348	Tent5a	terminal nucleotidyltransferase 5A	protein_coding	212943	https://www.ncbi.nlm.nih.gov/gene/212943
ENSMUSG00000030956	1166.4	0.29345	0.191884	1.52931	0.126188	0.999996	7	132712082	132813886	Fam53b	family with sequence similarity 53, member B	protein_coding	77938	https://www.ncbi.nlm.nih.gov/gene/77938
ENSMUSG00000037813	200.091	0.860596	0.562875	1.52893	0.126282	0.999996	2	158182533	158229222	D630003M21Rik	RIKEN cDNA D630003M21 gene	protein_coding	228846	https://www.ncbi.nlm.nih.gov/gene/228846
ENSMUSG00000039164	186.062	0.345058	0.225693	1.52888	0.126294	0.999996	2	32450457	32456953	Naif1	nuclear apoptosis inducing factor 1	protein_coding	71254	https://www.ncbi.nlm.nih.gov/gene/71254
ENSMUSG00000060073	3188.12	-0.275089	0.17993	-1.52887	0.126297	0.999996	12	70974621	70996347	Psma3	proteasome subunit alpha 3	protein_coding	19167	https://www.ncbi.nlm.nih.gov/gene/19167
ENSMUSG00000031226	315.632	-0.295088	0.193021	-1.52879	0.126317	0.999996	X	105079756	105117090	Pbdc1	polysaccharide biosynthesis domain containing 1	protein_coding	67683	https://www.ncbi.nlm.nih.gov/gene/67683
ENSMUSG00000099764	5.09948	-2.87764	1.8827	-1.52846	0.126397	0.999996	16	20822145	20822640	Rps10-ps2	ribosomal protein S10, pseudogene 2	processed_pseudogene
ENSMUSG00000095123	23.0829	-0.918619	0.601054	-1.52835	0.126427	0.999996	10	4391587	4396424	Gm21781	predicted gene, 21781	lincRNA
ENSMUSG00000027875	727.039	0.53813	0.352331	1.52734	0.126676	0.999996	3	98280435	98310738	Hmgcs2	3-hydroxy-3-methylglutaryl-Coenzyme A synthase 2	protein_coding	15360	https://www.ncbi.nlm.nih.gov/gene/15360
ENSMUSG00000033685	1630.51	-0.298736	0.195709	-1.52643	0.126903	0.999996	7	100493337	100502020	Ucp2	uncoupling protein 2 (mitochondrial, proton carrier)	protein_coding	22228	https://www.ncbi.nlm.nih.gov/gene/22228
ENSMUSG00000040372	12.8044	1.44477	0.946778	1.52599	0.127012	0.999996	4	24966407	25009233	Gpr63	G protein-coupled receptor 63	protein_coding	81006	https://www.ncbi.nlm.nih.gov/gene/81006
ENSMUSG00000003444	797.811	-0.242984	0.15927	-1.52561	0.127107	0.999996	7	28386146	28392708	Med29	mediator complex subunit 29	protein_coding	67224	https://www.ncbi.nlm.nih.gov/gene/67224
ENSMUSG00000024972	1.34109	-5.13441	3.3684	-1.52429	0.127437	0.999996	19	7596660	7607193	Lgals12	lectin, galactose binding, soluble 12	protein_coding	56072	https://www.ncbi.nlm.nih.gov/gene/56072
ENSMUSG00000028071	11.8388	-2.13832	1.40319	-1.52389	0.127536	0.999996	3	87846755	87855722	Sh2d2a	SH2 domain containing 2A	protein_coding	27371	https://www.ncbi.nlm.nih.gov/gene/27371
ENSMUSG00000064246	6.07577	-2.32799	1.52771	-1.52385	0.127547	0.999996	1	134182176	134190181	Chil1	chitinase-like 1	protein_coding	12654	https://www.ncbi.nlm.nih.gov/gene/12654
ENSMUSG00000056174	28.1325	-1.27656	0.837868	-1.52358	0.127613	0.999996	4	126286793	126314330	Col8a2	collagen, type VIII, alpha 2	protein_coding	329941	https://www.ncbi.nlm.nih.gov/gene/329941
ENSMUSG00000029627	178.527	0.380801	0.249956	1.52347	0.12764	0.999996	5	145194946	145201868	Zkscan14	zinc finger with KRAB and SCAN domains 14	protein_coding	67235	https://www.ncbi.nlm.nih.gov/gene/67235
ENSMUSG00000116775	1.7101	-3.73718	2.45384	-1.52299	0.127762	0.999996	12	19434529	19435161	Gm49769	predicted gene, 49769	lincRNA
ENSMUSG00000092534	12.1451	-5.95549	3.91096	-1.52277	0.127817	0.999996	7	127001480	127016484	Pagr1b	PAXIP1 associated glutamate rich protein 1B	protein_coding
ENSMUSG00000044167	1004.84	0.367548	0.241376	1.52272	0.127829	0.999996	3	52268336	52353221	Foxo1	forkhead box O1	protein_coding	56458	https://www.ncbi.nlm.nih.gov/gene/56458
ENSMUSG00000040466	373.102	-0.305879	0.20106	-1.52133	0.128177	0.999996	7	27447978	27466144	Blvrb	biliverdin reductase B (flavin reductase (NADPH))	protein_coding	233016	https://www.ncbi.nlm.nih.gov/gene/233016
ENSMUSG00000020143	77.4605	-0.809289	0.532186	-1.52069	0.128338	0.999996	11	34226815	34783892	Dock2	dedicator of cyto-kinesis 2	protein_coding	94176	https://www.ncbi.nlm.nih.gov/gene/94176
ENSMUSG00000034108	594.948	-0.310609	0.204296	-1.52039	0.128414	0.999996	19	4825366	4839332	Ccs	copper chaperone for superoxide dismutase	protein_coding	12460	https://www.ncbi.nlm.nih.gov/gene/12460
ENSMUSG00000040552	195.374	-0.5944	0.391442	-1.51849	0.128891	0.999996	6	122847138	122856161	C3ar1	complement component 3a receptor 1	protein_coding	12267	https://www.ncbi.nlm.nih.gov/gene/12267
ENSMUSG00000037112	475.764	0.341491	0.224908	1.51836	0.128924	0.999996	9	50892801	51009073	Sik2	salt inducible kinase 2	protein_coding	235344	https://www.ncbi.nlm.nih.gov/gene/235344
ENSMUSG00000114252	0.702977	6.01478	3.96348	1.51755	0.129127	0.999996	14	19350748	19351647	Gm5630	predicted pseudogene 5630	processed_pseudogene
ENSMUSG00000001383	1545.47	-0.262907	0.173262	-1.5174	0.129167	0.999996	18	36793876	36799666	Zmat2	zinc finger, matrin type 2	protein_coding	66492	https://www.ncbi.nlm.nih.gov/gene/66492
ENSMUSG00000047603	118.243	0.42904	0.283031	1.51588	0.129551	0.999996	7	24134169	24143241	Zfp235	zinc finger protein 235	protein_coding	56525	https://www.ncbi.nlm.nih.gov/gene/56525
ENSMUSG00000093485	85.9155	-1.09527	0.722604	-1.51573	0.129587	0.999996	11	117809668	117839904	Gm20708	predicted gene 20708	protein_coding
ENSMUSG00000087107	18.6521	-1.17206	0.773449	-1.51537	0.129679	0.999996	11	83223576	83226604	AI662270	expressed sequence AI662270	processed_transcript
ENSMUSG00000036438	3735.67	-0.209607	0.138335	-1.51521	0.129719	0.999996	17	87433412	87446935	Calm2	calmodulin 2	protein_coding	12314	https://www.ncbi.nlm.nih.gov/gene/12314
ENSMUSG00000056602	3118.21	0.285946	0.188744	1.51499	0.129774	0.999996	5	150118645	150497753	Fry	FRY microtubule binding protein	protein_coding	320365	https://www.ncbi.nlm.nih.gov/gene/320365
ENSMUSG00000079019	4.10453	4.97444	3.2838	1.51484	0.129812	0.999996	8	71689214	71690575	Insl3	insulin-like 3	protein_coding	16336	https://www.ncbi.nlm.nih.gov/gene/16336
ENSMUSG00000039410	615.608	0.326375	0.215507	1.51445	0.129911	0.999996	4	154316125	154636873	Prdm16	PR domain containing 16	protein_coding	70673	https://www.ncbi.nlm.nih.gov/gene/70673
ENSMUSG00000032777	3545.97	0.249463	0.164861	1.51317	0.130237	0.999996	7	125640954	125707780	Gtf3c1	general transcription factor III C 1	protein_coding	233863	https://www.ncbi.nlm.nih.gov/gene/233863
ENSMUSG00000048218	197.005	0.552638	0.365236	1.5131	0.130255	0.999996	15	97244125	97247287	Amigo2	adhesion molecule with Ig like domain 2	protein_coding	105827	https://www.ncbi.nlm.nih.gov/gene/105827
ENSMUSG00000046844	3.79021	-2.79628	1.84863	-1.51262	0.130375	0.999996	8	114205612	114374071	Vat1l	vesicle amine transport protein 1 like	protein_coding	270097	https://www.ncbi.nlm.nih.gov/gene/270097
ENSMUSG00000034429	187.419	0.393524	0.26021	1.51233	0.13045	0.999996	15	75969123	75975868	Zfp707	zinc finger protein 707	protein_coding	69020	https://www.ncbi.nlm.nih.gov/gene/69020
ENSMUSG00000051413	182.621	0.392023	0.259248	1.51216	0.130494	0.999996	2	153227759	153241426	Plagl2	pleiomorphic adenoma gene-like 2	protein_coding	54711	https://www.ncbi.nlm.nih.gov/gene/54711
ENSMUSG00000045252	483.08	0.263826	0.174471	1.51214	0.130497	0.999996	7	25072567	25083492	Zfp574	zinc finger protein 574	protein_coding	232976	https://www.ncbi.nlm.nih.gov/gene/232976
ENSMUSG00000028086	2798.75	-0.233762	0.154712	-1.51095	0.130802	0.999996	3	84815268	84979198	Fbxw7	F-box and WD-40 domain protein 7	protein_coding	50754	https://www.ncbi.nlm.nih.gov/gene/50754
ENSMUSG00000054611	1643.24	0.247763	0.16406	1.5102	0.130991	0.999996	19	4314419	4398285	Kdm2a	lysine (K)-specific demethylase 2A	protein_coding	225876	https://www.ncbi.nlm.nih.gov/gene/225876
ENSMUSG00000045659	253.32	-0.446187	0.29547	-1.51009	0.131019	0.999996	7	116123485	116308376	Plekha7	pleckstrin homology domain containing, family A member 7	protein_coding	233765	https://www.ncbi.nlm.nih.gov/gene/233765
ENSMUSG00000035606	855.166	0.356982	0.236405	1.51004	0.131032	0.999996	9	102505750	102546239	Ky	kyphoscoliosis peptidase	protein_coding	16716	https://www.ncbi.nlm.nih.gov/gene/16716
ENSMUSG00000113569	2.29246	2.48289	1.64467	1.50966	0.131129	0.999996	12	22725142	22726590	Gm48035	predicted gene, 48035	processed_pseudogene
ENSMUSG00000063550	1321.58	0.252767	0.16751	1.50897	0.131306	0.999996	7	102119398	102210176	Nup98	nucleoporin 98	protein_coding	269966	https://www.ncbi.nlm.nih.gov/gene/269966
ENSMUSG00000031024	1348.38	0.295806	0.196042	1.5089	0.131325	0.999996	7	109523911	109703605	Denn2b	DENN domain containing 2B	protein_coding	76954	https://www.ncbi.nlm.nih.gov/gene/76954
ENSMUSG00000024806	39.3836	-1.4512	0.961797	-1.50884	0.131339	0.999996	19	29697824	29708634	Mlana	melan-A	protein_coding	77836	https://www.ncbi.nlm.nih.gov/gene/77836
ENSMUSG00000092203	129.093	0.498508	0.330397	1.50882	0.131346	0.999996	17	34950238	34952471	1110038B12Rik	RIKEN cDNA 1110038B12 gene	processed_transcript
ENSMUSG00000061544	167.761	0.415368	0.275323	1.50866	0.131387	0.999996	17	21730795	21769342	Zfp229	zinc finger protein 229	protein_coding	381067	https://www.ncbi.nlm.nih.gov/gene/381067
ENSMUSG00000044807	75.2026	0.609269	0.403977	1.50818	0.131509	0.999996	11	50811086	50827724	Zfp354c	zinc finger protein 354C	protein_coding	30944	https://www.ncbi.nlm.nih.gov/gene/30944
ENSMUSG00000020173	382.824	-0.336763	0.223396	-1.50747	0.131689	0.999996	11	12236608	12464960	Cobl	cordon-bleu WH2 repeat	protein_coding	12808	https://www.ncbi.nlm.nih.gov/gene/12808
ENSMUSG00000049764	259.37	0.378246	0.251071	1.50653	0.131931	0.999996	10	76032650	76043234	Zfp280b	zinc finger protein 280B	protein_coding	64453	https://www.ncbi.nlm.nih.gov/gene/64453
ENSMUSG00000078887	57.9897	-0.594185	0.394462	-1.50632	0.131986	0.999996	2	175869219	175881248	Gm6710	predicted gene 6710	protein_coding	626832	https://www.ncbi.nlm.nih.gov/gene/626832
ENSMUSG00000094370	4.69209	2.8167	1.87085	1.50557	0.132177	0.999996	14	5718336	5741577	Gm3373	predicted gene 3373	protein_coding	100036568	https://www.ncbi.nlm.nih.gov/gene/100036568
ENSMUSG00000085584	5.40315	1.98142	1.31699	1.50451	0.132449	0.999996	X	143099594	143104297	Rtl9	retrotransposon Gag like 9	protein_coding	209540	https://www.ncbi.nlm.nih.gov/gene/209540
ENSMUSG00000031021	1340.34	-0.210849	0.140167	-1.50427	0.132512	0.999996	7	109735834	109752875	Tmem9b	TMEM9 domain family, member B	protein_coding	56786	https://www.ncbi.nlm.nih.gov/gene/56786
ENSMUSG00000108037	44.073	0.774969	0.515456	1.50346	0.13272	0.999996	6	125039816	125051542	Gm44597	predicted gene 44597	processed_transcript
ENSMUSG00000026473	15082.2	-0.304428	0.2025	-1.50335	0.13275	0.999996	1	153899944	153909723	Glul	glutamate-ammonia ligase (glutamine synthetase)	protein_coding	14645	https://www.ncbi.nlm.nih.gov/gene/14645
ENSMUSG00000022206	1115.54	-0.374865	0.249487	-1.50254	0.132957	0.999996	15	11839896	11907287	Npr3	natriuretic peptide receptor 3	protein_coding	18162	https://www.ncbi.nlm.nih.gov/gene/18162
ENSMUSG00000003279	15.0757	-1.09258	0.727462	-1.50191	0.13312	0.999996	17	69969073	70821413	Dlgap1	DLG associated protein 1	protein_coding	224997	https://www.ncbi.nlm.nih.gov/gene/224997
ENSMUSG00000044795	217.772	0.431756	0.287551	1.50149	0.133229	0.999996	11	69391925	69395631	Cyb5d1	cytochrome b5 domain containing 1	protein_coding	327951	https://www.ncbi.nlm.nih.gov/gene/327951
ENSMUSG00000026032	5945.28	-0.313169	0.208736	-1.50031	0.133534	0.999996	1	58586384	58595964	Ndufb3	NADH:ubiquinone oxidoreductase subunit B3	protein_coding	66495	https://www.ncbi.nlm.nih.gov/gene/66495
ENSMUSG00000072915	26.0822	0.843592	0.562425	1.49992	0.133635	0.999996	11	58847158	58861956	Gm12258	predicted gene 12258	protein_coding	108167848	https://www.ncbi.nlm.nih.gov/gene/108167848
ENSMUSG00000055978	54.812	-0.70993	0.473568	-1.49911	0.133845	0.999996	7	45648591	45666394	Fut2	fucosyltransferase 2	protein_coding	14344	https://www.ncbi.nlm.nih.gov/gene/14344
ENSMUSG00000010311	5.31378	2.24829	1.49985	1.49901	0.133871	0.999996	1	133897199	133907999	Optc	opticin	protein_coding	269120	https://www.ncbi.nlm.nih.gov/gene/269120
ENSMUSG00000021360	273.946	-0.50104	0.334378	-1.49842	0.134024	0.999996	13	40859754	40960892	Gcnt2	glucosaminyl (N-acetyl) transferase 2, I-branching enzyme	protein_coding	14538	https://www.ncbi.nlm.nih.gov/gene/14538
ENSMUSG00000089669	31.2806	-1.0716	0.71516	-1.49841	0.134027	0.999996	11	69682846	69685784	Tnfsf13	tumor necrosis factor (ligand) superfamily, member 13	protein_coding	69583	https://www.ncbi.nlm.nih.gov/gene/69583
ENSMUSG00000027397	702.427	-0.31701	0.211599	-1.49816	0.134091	0.999996	2	129198764	129211616	Slc20a1	solute carrier family 20, member 1	protein_coding	20515	https://www.ncbi.nlm.nih.gov/gene/20515
ENSMUSG00000049532	59.9358	0.839781	0.560647	1.49788	0.134165	0.999996	14	52311172	52328762	Sall2	spalt like transcription factor 2	protein_coding	50524	https://www.ncbi.nlm.nih.gov/gene/50524
ENSMUSG00000048007	738.598	-0.316432	0.211393	-1.49689	0.134422	0.999996	X	134537256	134541865	Timm8a1	translocase of inner mitochondrial membrane 8A1	protein_coding	30058	https://www.ncbi.nlm.nih.gov/gene/30058
ENSMUSG00000023047	9.61963	-1.46638	0.98007	-1.4962	0.134601	0.999996	15	102445367	102454633	Amhr2	anti-Mullerian hormone type 2 receptor	protein_coding	110542	https://www.ncbi.nlm.nih.gov/gene/110542
ENSMUSG00000023259	535.808	0.260502	0.174221	1.49524	0.134853	0.999996	9	108853283	108913049	Slc26a6	solute carrier family 26, member 6	protein_coding	171429	https://www.ncbi.nlm.nih.gov/gene/171429
ENSMUSG00000055148	9637.12	0.453868	0.303625	1.49483	0.134959	0.999996	8	72319033	72321656	Klf2	Kruppel-like factor 2 (lung)	protein_coding	16598	https://www.ncbi.nlm.nih.gov/gene/16598
ENSMUSG00000020420	71.4408	0.489168	0.327349	1.49433	0.135089	0.999996	7	27857527	27880825	Zfp607a	zinc finger protein 607A	protein_coding	545938	https://www.ncbi.nlm.nih.gov/gene/545938
ENSMUSG00000059179	9.26455	-1.28858	0.862851	-1.4934	0.135333	0.999996	5	16729996	16731070	Gm8991	predicted pseudogene 8991	processed_pseudogene
ENSMUSG00000094651	19.1563	-1.02048	0.683441	-1.49316	0.135396	0.999996	1	93861306	93876494	Gal3st2	galactose-3-O-sulfotransferase 2	protein_coding	381334	https://www.ncbi.nlm.nih.gov/gene/381334
ENSMUSG00000089829	14.773	1.42555	0.954791	1.49305	0.135423	0.999996	1	165781075	165789367	Gm16565	predicted gene 16565	processed_transcript
ENSMUSG00000020593	7411.79	0.372983	0.249953	1.49221	0.135644	0.999996	12	16535669	16646966	Lpin1	lipin 1	protein_coding	14245	https://www.ncbi.nlm.nih.gov/gene/14245
ENSMUSG00000086746	3.18255	-3.12187	2.09212	-1.4922	0.135646	0.999996	14	46387519	46389282	Gm15222	predicted gene 15222	antisense
ENSMUSG00000030393	70.16	0.532801	0.357162	1.49176	0.135761	0.999996	7	10487229	10495394	Zik1	zinc finger protein interacting with K protein 1	protein_coding	22775	https://www.ncbi.nlm.nih.gov/gene/22775
ENSMUSG00000046814	151.806	-0.437495	0.293464	-1.4908	0.136014	0.999996	2	119167773	119172390	Gchfr	GTP cyclohydrolase I feedback regulator	protein_coding	320415	https://www.ncbi.nlm.nih.gov/gene/320415
ENSMUSG00000079638	2.73474	-2.86091	1.91927	-1.49062	0.136061	0.999996	X	37412067	37416806	Rhox2b	reproductive homeobox 2B	protein_coding	100039913	https://www.ncbi.nlm.nih.gov/gene/100039913
ENSMUSG00000083367	1.91477	-3.57841	2.40065	-1.4906	0.136066	0.999996	X	80533745	80535151	Gm8806	predicted gene 8806	processed_pseudogene
ENSMUSG00000035900	2416.37	0.213426	0.143234	1.49006	0.13621	0.999996	15	86057695	86137634	Gramd4	GRAM domain containing 4	protein_coding	223752	https://www.ncbi.nlm.nih.gov/gene/223752
ENSMUSG00000034729	791.547	-0.289458	0.194275	-1.48994	0.13624	0.999996	17	47368887	47381417	Mrps10	mitochondrial ribosomal protein S10	protein_coding	64657	https://www.ncbi.nlm.nih.gov/gene/64657
ENSMUSG00000021552	688.772	-0.2901	0.194737	-1.4897	0.136302	0.999996	13	58233346	58275699	Gkap1	G kinase anchoring protein 1	protein_coding	56278	https://www.ncbi.nlm.nih.gov/gene/56278
ENSMUSG00000049313	621.345	0.31971	0.214637	1.48954	0.136345	0.999996	9	41964720	42124297	Sorl1	sortilin-related receptor, LDLR class A repeats-containing	protein_coding	20660	https://www.ncbi.nlm.nih.gov/gene/20660
ENSMUSG00000083374	33.3661	-0.738377	0.495829	-1.48918	0.136441	0.999996	2	161482563	161483038	Gm11449	predicted gene 11449	processed_pseudogene
ENSMUSG00000051343	4619.68	0.243019	0.163203	1.48906	0.136472	0.999996	6	85334962	85374634	Rab11fip5	RAB11 family interacting protein 5 (class I)	protein_coding	52055	https://www.ncbi.nlm.nih.gov/gene/52055
ENSMUSG00000031986	617.596	0.234575	0.157622	1.48822	0.136693	0.999996	8	124897886	124906161	Sprtn	SprT-like N-terminal domain	protein_coding	244666	https://www.ncbi.nlm.nih.gov/gene/244666
ENSMUSG00000001827	6.41098	-1.86406	1.25393	-1.48658	0.137126	0.999996	7	101858331	101870788	Folr1	folate receptor 1 (adult)	protein_coding	14275	https://www.ncbi.nlm.nih.gov/gene/14275
ENSMUSG00000052698	4269.44	0.249312	0.16781	1.48568	0.137365	0.999996	9	67217087	67559703	Tln2	talin 2	protein_coding	70549	https://www.ncbi.nlm.nih.gov/gene/70549
ENSMUSG00000019852	13.3191	-1.4152	0.952816	-1.48528	0.13747	0.999996	10	18581839	18743949	Arfgef3	ARFGEF family member 3	protein_coding	215821	https://www.ncbi.nlm.nih.gov/gene/215821
ENSMUSG00000112095	2.1592	-3.14691	2.11954	-1.48472	0.137619	0.999996	10	122565023	122569891	A130077B15Rik	RIKEN cDNA A130077B15 gene	lincRNA
ENSMUSG00000058360	29.1699	0.920028	0.620215	1.4834	0.137968	0.999996	3	68733137	68738077	Gm10040	predicted gene 10040	pseudogene
ENSMUSG00000040328	5.32289	-2.16307	1.45829	-1.48329	0.137998	0.999996	11	48978889	49135387	Olfr56	olfactory receptor 56	protein_coding	18356	https://www.ncbi.nlm.nih.gov/gene/18356
ENSMUSG00000026365	6030.57	-0.324871	0.219157	-1.48236	0.138244	0.999996	1	140084708	140183764	Cfh	complement component factor h	protein_coding	12628	https://www.ncbi.nlm.nih.gov/gene/12628
ENSMUSG00000005893	988.226	0.237835	0.160515	1.4817	0.138421	0.999996	6	92091390	92174294	Nr2c2	nuclear receptor subfamily 2, group C, member 2	protein_coding	22026	https://www.ncbi.nlm.nih.gov/gene/22026
ENSMUSG00000007594	2.97787	-2.77673	1.87557	-1.48047	0.138747	0.999996	8	70083457	70090862	Hapln4	hyaluronan and proteoglycan link protein 4	protein_coding	330790	https://www.ncbi.nlm.nih.gov/gene/330790
ENSMUSG00000061518	36823.6	-0.244376	0.165162	-1.47961	0.138977	0.999996	1	36691449	36693681	Cox5b	cytochrome c oxidase subunit 5B	protein_coding	12859	https://www.ncbi.nlm.nih.gov/gene/12859
ENSMUSG00000014301	245.515	-0.575547	0.389274	-1.47851	0.13927	0.999996	16	4616464	4624988	Pam16	presequence translocase-asssociated motor 16 homolog (S. cerevisiae)	protein_coding	66449	https://www.ncbi.nlm.nih.gov/gene/66449
ENSMUSG00000029547	2544.63	0.241967	0.163697	1.47814	0.13937	0.999996	5	139751282	139775674	Ints1	integrator complex subunit 1	protein_coding	68510	https://www.ncbi.nlm.nih.gov/gene/68510
ENSMUSG00000022114	720.389	-0.358402	0.242533	-1.47774	0.139476	0.999996	14	105891947	105896819	Spry2	sprouty RTK signaling antagonist 2	protein_coding	24064	https://www.ncbi.nlm.nih.gov/gene/24064
ENSMUSG00000024217	1048.46	-0.220908	0.149644	-1.47622	0.139884	0.999996	17	27838150	27851968	Snrpc	U1 small nuclear ribonucleoprotein C	protein_coding	20630	https://www.ncbi.nlm.nih.gov/gene/20630
ENSMUSG00000081723	7.20574	1.55778	1.05611	1.47502	0.140206	0.999996	7	4274189	4282645	Gm15931	predicted gene 15931	unprocessed_pseudogene
ENSMUSG00000020891	9.15713	-1.78122	1.20765	-1.47495	0.140225	0.999996	11	69183932	69197843	Alox8	arachidonate 8-lipoxygenase	protein_coding	11688	https://www.ncbi.nlm.nih.gov/gene/11688
ENSMUSG00000071506	1.72752	-3.57723	2.42598	-1.47455	0.140333	0.999996	6	42261959	42264555	Tmem139	transmembrane protein 139	protein_coding	109218	https://www.ncbi.nlm.nih.gov/gene/109218
ENSMUSG00000116207	22975.3	-0.373908	0.2536	-1.4744	0.140373	0.999996	13	119335528	119408952	Nnt	nicotinamide nucleotide transhydrogenase	protein_coding
ENSMUSG00000049728	170.28	0.366291	0.24866	1.47306	0.140735	0.999996	7	127863047	127876828	Zfp668	zinc finger protein 668	protein_coding	244219	https://www.ncbi.nlm.nih.gov/gene/244219
ENSMUSG00000049100	3.59016	2.31239	1.57078	1.47214	0.140984	0.999996	3	45378398	45435623	Pcdh10	protocadherin 10	protein_coding	18526	https://www.ncbi.nlm.nih.gov/gene/18526
ENSMUSG00000057614	141.795	-0.388737	0.264208	-1.47133	0.141203	0.999996	5	18265135	18360355	Gnai1	guanine nucleotide binding protein (G protein), alpha inhibiting 1	protein_coding	14677	https://www.ncbi.nlm.nih.gov/gene/14677
ENSMUSG00000038777	457.477	0.365789	0.248632	1.47121	0.141236	0.999996	3	95160457	95174024	Sema6c	sema domain, transmembrane domain (TM), and cytoplasmic domain, (semaphorin) 6C	protein_coding	20360	https://www.ncbi.nlm.nih.gov/gene/20360
ENSMUSG00000032305	497.799	0.26844	0.182513	1.4708	0.141346	0.999996	9	57537528	57543184	Fam219b	family with sequence similarity 219, member B	protein_coding	78323	https://www.ncbi.nlm.nih.gov/gene/78323
ENSMUSG00000033538	136.788	-0.560877	0.381375	-1.47067	0.14138	0.999996	9	5308828	5336783	Casp4	caspase 4, apoptosis-related cysteine peptidase	protein_coding	12363	https://www.ncbi.nlm.nih.gov/gene/12363
ENSMUSG00000057933	8.98381	-1.31292	0.892744	-1.47066	0.141383	0.999996	9	78331018	78355788	Gsta2	glutathione S-transferase, alpha 2 (Yc2)	protein_coding	14858	https://www.ncbi.nlm.nih.gov/gene/14858
ENSMUSG00000063047	166.965	0.376195	0.255802	1.47065	0.141386	0.999996	7	27959135	27979171	Zfp780b	zinc finger protein 780B	protein_coding	338354	https://www.ncbi.nlm.nih.gov/gene/338354
ENSMUSG00000019997	9621.1	0.452518	0.307788	1.47022	0.141501	0.999996	10	24595442	24598683	Ccn2	cellular communication network factor 2	protein_coding	14219	https://www.ncbi.nlm.nih.gov/gene/14219
ENSMUSG00000039634	153.94	0.423025	0.287742	1.47015	0.141521	0.999996	4	49521176	49531517	Zfp189	zinc finger protein 189	protein_coding	230162	https://www.ncbi.nlm.nih.gov/gene/230162
ENSMUSG00000090264	12.0455	-2.29009	1.56063	-1.46742	0.142263	0.999996	18	36664060	36665917	Eif4ebp3	eukaryotic translation initiation factor 4E binding protein 3	protein_coding	108112	https://www.ncbi.nlm.nih.gov/gene/108112
ENSMUSG00000056501	1607.4	-0.28968	0.197504	-1.46671	0.142456	0.999996	2	167688915	167690418	Cebpb	CCAAT/enhancer binding protein (C/EBP), beta	protein_coding	12608	https://www.ncbi.nlm.nih.gov/gene/12608
ENSMUSG00000066042	41.4253	0.649618	0.443083	1.46613	0.142612	0.999996	4	132458731	132463921	Med18	mediator complex subunit 18	protein_coding	67219	https://www.ncbi.nlm.nih.gov/gene/67219
ENSMUSG00000074575	2.00072	3.20299	2.18657	1.46485	0.142962	0.999996	2	168260117	168281736	Kcng1	potassium voltage-gated channel, subfamily G, member 1	protein_coding	241794	https://www.ncbi.nlm.nih.gov/gene/241794
ENSMUSG00000013629	826.892	0.249101	0.170094	1.46449	0.143059	0.999996	5	31054780	31078479	Cad	carbamoyl-phosphate synthetase 2, aspartate transcarbamylase, and dihydroorotase	protein_coding	69719	https://www.ncbi.nlm.nih.gov/gene/69719
ENSMUSG00000039131	99.1263	0.413304	0.282222	1.46446	0.143067	0.999996	3	152093533	152166230	Gipc2	GIPC PDZ domain containing family, member 2	protein_coding	54120	https://www.ncbi.nlm.nih.gov/gene/54120
ENSMUSG00000043391	1022.13	0.227315	0.155256	1.46413	0.143157	0.999996	16	21649045	21694665	2510009E07Rik	RIKEN cDNA 2510009E07 gene	protein_coding	72190	https://www.ncbi.nlm.nih.gov/gene/72190
ENSMUSG00000095930	197.604	0.343878	0.234895	1.46397	0.143203	0.999996	13	119710094	119755882	Nim1k	NIM1 serine/threonine protein kinase	protein_coding	245269	https://www.ncbi.nlm.nih.gov/gene/245269
ENSMUSG00000085207	1.79457	3.35018	2.2889	1.46366	0.143286	0.999996	11	119935803	119942698	Gm11767	predicted gene 11767	antisense
ENSMUSG00000079243	17419.7	-0.390355	0.266728	-1.4635	0.143332	0.999996	9	120013755	120023598	Xirp1	xin actin-binding repeat containing 1	protein_coding	22437	https://www.ncbi.nlm.nih.gov/gene/22437
ENSMUSG00000059456	374.719	-0.342916	0.234357	-1.46322	0.143407	0.999996	14	66153257	66281052	Ptk2b	PTK2 protein tyrosine kinase 2 beta	protein_coding	19229	https://www.ncbi.nlm.nih.gov/gene/19229
ENSMUSG00000062202	664.228	0.242871	0.16604	1.46273	0.143541	0.999996	17	30215524	30576488	Btbd9	BTB (POZ) domain containing 9	protein_coding	224671	https://www.ncbi.nlm.nih.gov/gene/224671
ENSMUSG00000111485	1.55087	-3.23093	2.20957	-1.46225	0.143674	0.999996	9	36672697	36676537	Gm48443	predicted gene, 48443	processed_pseudogene
ENSMUSG00000117310	6006.3	-0.234707	0.16053	-1.46208	0.143719	0.999996	1	30940302	30949770	Ptp4a1	protein tyrosine phosphatase 4a1	protein_coding	19243	https://www.ncbi.nlm.nih.gov/gene/19243
ENSMUSG00000016833	986.123	-0.278926	0.190933	-1.46086	0.144054	0.999996	5	100798627	100804471	Mrps18c	mitochondrial ribosomal protein S18C	protein_coding	68735	https://www.ncbi.nlm.nih.gov/gene/68735
ENSMUSG00000026924	2212.98	0.256446	0.175586	1.46052	0.144148	0.999996	2	26409431	26445216	Sec16a	SEC16 homolog A, endoplasmic reticulum export factor	protein_coding	227648	https://www.ncbi.nlm.nih.gov/gene/227648
ENSMUSG00000039115	3019.44	0.237266	0.162513	1.45998	0.144295	0.999996	9	118606690	118901003	Itga9	integrin alpha 9	protein_coding	104099	https://www.ncbi.nlm.nih.gov/gene/104099
ENSMUSG00000054958	329.549	0.6344	0.434548	1.45991	0.144315	0.999996	4	123201504	123216275	Nt5c1a	5'-nucleotidase, cytosolic IA	protein_coding	230718	https://www.ncbi.nlm.nih.gov/gene/230718
ENSMUSG00000022529	390.079	0.281014	0.192505	1.45978	0.144352	0.999996	16	3744093	3750790	Zfp263	zinc finger protein 263	protein_coding	74120	https://www.ncbi.nlm.nih.gov/gene/74120
ENSMUSG00000092557	3.13243	2.70235	1.85155	1.45951	0.144425	0.999996	17	34954328	34954712	Gm8696	predicted gene 8696	processed_pseudogene
ENSMUSG00000023830	8712.96	0.246068	0.1686	1.45948	0.144433	0.999996	17	12682406	12769664	Igf2r	insulin-like growth factor 2 receptor	protein_coding	16004	https://www.ncbi.nlm.nih.gov/gene/16004
ENSMUSG00000085316	3.11779	-2.9843	2.04479	-1.45947	0.144437	0.999996	2	116900152	116912791	D330050G23Rik	RIKEN cDNA D330050G23 gene	lincRNA
ENSMUSG00000042417	88.5361	-0.529879	0.363425	-1.45801	0.144837	0.999996	13	112987802	112990777	Ccno	cyclin O	protein_coding	218630	https://www.ncbi.nlm.nih.gov/gene/218630
ENSMUSG00000055835	305.132	0.304841	0.209122	1.45772	0.144919	0.999996	8	111643401	111671011	Zfp1	zinc finger protein 1	protein_coding	22640	https://www.ncbi.nlm.nih.gov/gene/22640
ENSMUSG00000020525	298.67	0.340308	0.233516	1.45732	0.145028	0.999996	11	85311244	85347066	Ppm1d	protein phosphatase 1D magnesium-dependent, delta isoform	protein_coding	53892	https://www.ncbi.nlm.nih.gov/gene/53892
ENSMUSG00000098176	39.0844	0.826045	0.567133	1.45653	0.145247	0.999996	15	75979872	75982455	Ccdc166	coiled-coil domain containing 166	protein_coding	223648	https://www.ncbi.nlm.nih.gov/gene/223648
ENSMUSG00000020923	2519.42	-0.192439	0.132136	-1.45637	0.14529	0.999996	11	102304560	102319742	Ubtf	upstream binding transcription factor, RNA polymerase I	protein_coding	21429	https://www.ncbi.nlm.nih.gov/gene/21429
ENSMUSG00000027776	2.49381	3.0882	2.12123	1.45585	0.145434	0.999996	3	68690644	68698547	Il12a	interleukin 12a	protein_coding	16159	https://www.ncbi.nlm.nih.gov/gene/16159
ENSMUSG00000027446	4.28004	-2.19917	1.5106	-1.45583	0.145441	0.999996	2	148846711	148865038	Cstdc2	cystatin domain containing 2	protein_coding	77705	https://www.ncbi.nlm.nih.gov/gene/77705
ENSMUSG00000033938	14159.6	-0.24679	0.16963	-1.45487	0.145704	0.999996	8	83566671	83571626	Ndufb7	NADH:ubiquinone oxidoreductase subunit B7	protein_coding	66916	https://www.ncbi.nlm.nih.gov/gene/66916
ENSMUSG00000062345	2.2809	-4.00363	2.75347	-1.45403	0.145937	0.999996	1	107511423	107535478	Serpinb2	serine (or cysteine) peptidase inhibitor, clade B, member 2	protein_coding	18788	https://www.ncbi.nlm.nih.gov/gene/18788
ENSMUSG00000033253	842.199	0.245156	0.16863	1.45381	0.145998	0.999996	4	118362743	118409273	Szt2	SZT2 subunit of KICSTOR complex	protein_coding	230676	https://www.ncbi.nlm.nih.gov/gene/230676
ENSMUSG00000038068	779.573	0.247742	0.170606	1.45213	0.146466	0.999996	13	47122656	47247991	Rnf144b	ring finger protein 144B	protein_coding	218215	https://www.ncbi.nlm.nih.gov/gene/218215
ENSMUSG00000050931	46.3019	-0.747168	0.514612	-1.45191	0.146528	0.999996	3	131318985	131491411	Sgms2	sphingomyelin synthase 2	protein_coding	74442	https://www.ncbi.nlm.nih.gov/gene/74442
ENSMUSG00000022205	1744.72	-0.249277	0.171718	-1.45167	0.146594	0.999996	15	11981339	11996983	Sub1	SUB1 homolog, transcriptional regulator	protein_coding	20024	https://www.ncbi.nlm.nih.gov/gene/20024
ENSMUSG00000051675	519.054	0.278194	0.19174	1.45089	0.14681	0.999996	4	65604986	65616238	Trim32	tripartite motif-containing 32	protein_coding	69807	https://www.ncbi.nlm.nih.gov/gene/69807
ENSMUSG00000052825	5.34082	2.06841	1.42596	1.45053	0.14691	0.999996	8	52196065	52197056	Gm9892	predicted gene 9892	processed_pseudogene
ENSMUSG00000076617	245.491	-1.46513	1.0107	-1.44962	0.147164	0.999996	12	113418558	113422730	Ighm	immunoglobulin heavy constant mu	IG_C_gene
ENSMUSG00000039840	540.85	0.291183	0.201058	1.44826	0.147545	0.999996	18	77938465	78035013	Epg5	ectopic P-granules autophagy protein 5 homolog (C. elegans)	protein_coding	100502841	https://www.ncbi.nlm.nih.gov/gene/100502841
ENSMUSG00000099997	5.27748	1.84708	1.27557	1.44804	0.147605	0.999996	1	24594087	24595423	Tubb4b-ps2	tubulin, beta 4B class IVB, pseudogene 2	processed_pseudogene
ENSMUSG00000025037	144.622	-0.502372	0.347026	-1.44765	0.147715	0.999996	X	16619698	16687818	Maoa	monoamine oxidase A	protein_coding	17161	https://www.ncbi.nlm.nih.gov/gene/17161
ENSMUSG00000114184	66.7268	0.521641	0.360532	1.44687	0.147934	0.999996	12	102866631	102867489	Gm7143	predicted gene 7143	processed_pseudogene
ENSMUSG00000044098	429.489	0.26579	0.183738	1.44657	0.148018	0.999996	3	103914120	103966636	Rsbn1	rosbin, round spermatid basic protein 1	protein_coding	229675	https://www.ncbi.nlm.nih.gov/gene/229675
ENSMUSG00000020747	5772.31	0.234927	0.162536	1.44538	0.148351	0.999996	11	115765433	115799366	Tmem94	transmembrane protein 94	protein_coding	71947	https://www.ncbi.nlm.nih.gov/gene/71947
ENSMUSG00000024240	974.883	0.22128	0.153143	1.44493	0.148479	0.999996	18	6435951	6516108	Epc1	enhancer of polycomb homolog 1	protein_coding	13831	https://www.ncbi.nlm.nih.gov/gene/13831
ENSMUSG00000035683	8.7761	-1.60676	1.11245	-1.44434	0.148645	0.999996	4	44300876	44364675	Melk	maternal embryonic leucine zipper kinase	protein_coding	17279	https://www.ncbi.nlm.nih.gov/gene/17279
ENSMUSG00000041556	5.75744	-1.71521	1.18847	-1.44321	0.14896	0.999996	4	148160621	148166424	Fbxo2	F-box protein 2	protein_coding	230904	https://www.ncbi.nlm.nih.gov/gene/230904
ENSMUSG00000022414	1080.6	0.225839	0.156499	1.44307	0.149	0.999996	15	80133127	80161707	Tab1	TGF-beta activated kinase 1/MAP3K7 binding protein 1	protein_coding	66513	https://www.ncbi.nlm.nih.gov/gene/66513
ENSMUSG00000081516	2.03473	-3.31447	2.29886	-1.44179	0.149363	0.999996	4	53662296	53663344	Gm12470	predicted gene 12470	processed_pseudogene
ENSMUSG00000048368	21.1548	-1.15185	0.799103	-1.44142	0.149465	0.999996	13	49582462	49592822	Omd	osteomodulin	protein_coding	27047	https://www.ncbi.nlm.nih.gov/gene/27047
ENSMUSG00000030598	42.279	0.628304	0.43596	1.4412	0.149529	0.999996	7	28716804	28738144	Fbxo17	F-box protein 17	protein_coding	50760	https://www.ncbi.nlm.nih.gov/gene/50760
ENSMUSG00000038173	159.463	-0.543345	0.377072	-1.44096	0.149597	0.999996	8	46986887	47096762	Enpp6	ectonucleotide pyrophosphatase/phosphodiesterase 6	protein_coding	320981	https://www.ncbi.nlm.nih.gov/gene/320981
ENSMUSG00000016028	630.9	0.363296	0.252129	1.44091	0.149609	0.999996	15	85898929	86034203	Celsr1	cadherin, EGF LAG seven-pass G-type receptor 1	protein_coding	12614	https://www.ncbi.nlm.nih.gov/gene/12614
ENSMUSG00000002985	6922.55	-0.327263	0.227273	-1.43996	0.14988	0.999996	7	19696109	19699188	Apoe	apolipoprotein E	protein_coding	11816	https://www.ncbi.nlm.nih.gov/gene/11816
ENSMUSG00000041638	3112.67	0.200779	0.139484	1.43944	0.150026	0.999996	5	115565254	115622654	Gcn1	GCN1 activator of EIF2AK4	protein_coding	231659	https://www.ncbi.nlm.nih.gov/gene/231659
ENSMUSG00000031227	219.641	0.339772	0.23606	1.43935	0.150052	0.999996	X	105120378	105123927	Magee1	melanoma antigen, family E, 1	protein_coding	107528	https://www.ncbi.nlm.nih.gov/gene/107528
ENSMUSG00000031907	146.546	0.400856	0.278501	1.43933	0.150056	0.999996	8	106415327	106426598	Zfp90	zinc finger protein 90	protein_coding	22751	https://www.ncbi.nlm.nih.gov/gene/22751
ENSMUSG00000035783	5880.14	0.369869	0.257116	1.43853	0.150283	0.999996	19	34241090	34255590	Acta2	actin, alpha 2, smooth muscle, aorta	protein_coding	11475	https://www.ncbi.nlm.nih.gov/gene/11475
ENSMUSG00000022422	3.48063	-2.18873	1.52179	-1.43826	0.15036	0.999996	15	55076099	55090491	Dscc1	DNA replication and sister chromatid cohesion 1	protein_coding	72107	https://www.ncbi.nlm.nih.gov/gene/72107
ENSMUSG00000032358	2.58919	-3.18148	2.21297	-1.43765	0.150532	0.999996	9	76490054	76567116	Fam83b	family with sequence similarity 83, member B	protein_coding	208994	https://www.ncbi.nlm.nih.gov/gene/208994
ENSMUSG00000055546	32.4759	-0.782388	0.544466	-1.43698	0.150722	0.999996	11	46810800	46844332	Timd4	T cell immunoglobulin and mucin domain containing 4	protein_coding	276891	https://www.ncbi.nlm.nih.gov/gene/276891
ENSMUSG00000073154	683.712	-0.25696	0.178853	-1.43671	0.1508	0.999996	6	36209620	36390191	9330158H04Rik	RIKEN cDNA 9330158H04 gene	lincRNA
ENSMUSG00000090919	4.00308	1.89271	1.31791	1.43614	0.150961	0.999996	3	46442197	46448219	Pabpc4l	poly(A) binding protein, cytoplasmic 4-like	protein_coding	241989	https://www.ncbi.nlm.nih.gov/gene/241989
ENSMUSG00000074004	1.50146	3.06552	2.13501	1.43583	0.15105	0.999996	7	98192417	98199481	B3gnt6	UDP-GlcNAc:betaGal beta-1,3-N-acetylglucosaminyltransferase 6 (core 3 synthase)	protein_coding	272411	https://www.ncbi.nlm.nih.gov/gene/272411
ENSMUSG00000070709	85.9591	0.435526	0.303589	1.43459	0.151403	0.999996	7	27907392	27929460	Zfp974	zinc finger protein 974	protein_coding	73430	https://www.ncbi.nlm.nih.gov/gene/73430
ENSMUSG00000021268	183.18	-0.560888	0.391031	-1.43438	0.151463	0.999996	12	109541001	109571726	Meg3	maternally expressed 3	lincRNA
ENSMUSG00000047003	85.5938	0.641158	0.446999	1.43436	0.151469	0.999996	15	75616679	75629827	Zfp41	zinc finger protein 41	protein_coding	22701	https://www.ncbi.nlm.nih.gov/gene/22701
ENSMUSG00000112449	2522.43	0.439175	0.306279	1.43391	0.151599	0.999996	12	55155104	55189573	Srp54b	signal recognition particle 54B	protein_coding	665155	https://www.ncbi.nlm.nih.gov/gene/665155
ENSMUSG00000030929	70.5521	0.48801	0.340478	1.43331	0.151769	0.999996	7	119768679	119794058	Eri2	exoribonuclease 2	protein_coding	71151	https://www.ncbi.nlm.nih.gov/gene/71151
ENSMUSG00000002083	183.137	0.492286	0.343497	1.43316	0.151812	0.999996	7	16308393	16318205	Bbc3	BCL2 binding component 3	protein_coding	170770	https://www.ncbi.nlm.nih.gov/gene/170770
ENSMUSG00000057133	1921.48	-0.210252	0.146786	-1.43237	0.152039	0.999996	2	160946978	161109075	Chd6	chromodomain helicase DNA binding protein 6	protein_coding	71389	https://www.ncbi.nlm.nih.gov/gene/71389
ENSMUSG00000020032	1556.63	-0.250523	0.175058	-1.43109	0.152405	0.999996	10	84370905	84440597	Nuak1	NUAK family, SNF1-like kinase, 1	protein_coding	77976	https://www.ncbi.nlm.nih.gov/gene/77976
ENSMUSG00000095258	3.49517	2.64546	1.84871	1.43097	0.152438	0.999996	4	42552478	42587038	Gm10593	predicted gene 10593	transcribed_unprocessed_pseudogene
ENSMUSG00000114809	0.460605	5.68677	3.97556	1.43043	0.152593	0.999996	13	77669087	77670475	Atp5c1-ps	ATP synthase, H+ transporting, mitochondrial F1 complex, gamma polypeptide 1, pseudogene	processed_pseudogene
ENSMUSG00000116656	9976.95	-0.245984	0.172004	-1.43011	0.152686	0.999996	16	90341595	90349642	Gm49708	predicted gene, 49708	processed_transcript
ENSMUSG00000059430	30.567	1.08382	0.758013	1.42982	0.152769	0.999996	6	83512905	83536265	Actg2	actin, gamma 2, smooth muscle, enteric	protein_coding	11468	https://www.ncbi.nlm.nih.gov/gene/11468
ENSMUSG00000058486	347.539	0.282713	0.197767	1.42952	0.152854	0.999996	6	34880426	34910876	Wdr91	WD repeat domain 91	protein_coding	101240	https://www.ncbi.nlm.nih.gov/gene/101240
ENSMUSG00000040026	3.01814	-2.69646	1.88991	-1.42677	0.153647	0.999996	7	46711998	46715700	Saa3	serum amyloid A 3	protein_coding	20210	https://www.ncbi.nlm.nih.gov/gene/20210
ENSMUSG00000026135	536.157	0.295274	0.206956	1.42675	0.153651	0.999996	1	74565127	74588246	Zfp142	zinc finger protein 142	protein_coding	77264	https://www.ncbi.nlm.nih.gov/gene/77264
ENSMUSG00000027447	21249	-0.213711	0.149827	-1.42639	0.153757	0.999996	2	148871722	148875692	Cst3	cystatin C	protein_coding	13010	https://www.ncbi.nlm.nih.gov/gene/13010
ENSMUSG00000112388	0.846567	5.38351	3.77706	1.42532	0.154066	0.999996	12	76546972	76547943	AI463170	expressed sequence AI463170	antisense
ENSMUSG00000054477	613.744	0.308419	0.216387	1.42531	0.154068	0.999996	18	45268860	45686024	Kcnn2	potassium intermediate/small conductance calcium-activated channel, subfamily N, member 2	protein_coding	140492	https://www.ncbi.nlm.nih.gov/gene/140492
ENSMUSG00000078695	1834.73	-0.242188	0.169921	-1.4253	0.15407	0.999996	11	97685826	97688621	Cisd3	CDGSH iron sulfur domain 3	protein_coding	217149	https://www.ncbi.nlm.nih.gov/gene/217149
ENSMUSG00000024516	533.547	-0.257821	0.18096	-1.42474	0.154232	0.999996	18	65800515	65817684	Sec11c	SEC11 homolog C, signal peptidase complex subunit	protein_coding	66286	https://www.ncbi.nlm.nih.gov/gene/66286
ENSMUSG00000044258	407.483	-0.583128	0.409308	-1.42467	0.154253	0.999996	13	60934155	60936625	Ctla2a	cytotoxic T lymphocyte-associated protein 2 alpha	protein_coding	13024	https://www.ncbi.nlm.nih.gov/gene/13024
ENSMUSG00000098973	74.6921	0.57614	0.40445	1.4245	0.1543	0.999996	9	110281287	110281409	Mir6236	microRNA 6236	miRNA
ENSMUSG00000031860	3.02459	-2.39334	1.6804	-1.42427	0.154369	0.999996	8	69832491	69872292	Pbx4	pre B cell leukemia homeobox 4	protein_coding	80720	https://www.ncbi.nlm.nih.gov/gene/80720
ENSMUSG00000043940	1614.25	0.3005	0.211166	1.42305	0.15472	0.999996	5	101832956	102069921	Wdfy3	WD repeat and FYVE domain containing 3	protein_coding	72145	https://www.ncbi.nlm.nih.gov/gene/72145
ENSMUSG00000037548	19.4911	-1.37663	0.967914	-1.42226	0.15495	0.999996	17	34143307	34151555	H2-DMb2	histocompatibility 2, class II, locus Mb2	protein_coding	15000	https://www.ncbi.nlm.nih.gov/gene/15000
ENSMUSG00000049109	4.42545	-3.04846	2.14536	-1.42095	0.15533	0.999996	10	28668360	28883818	Themis	thymocyte selection associated	protein_coding	210757	https://www.ncbi.nlm.nih.gov/gene/210757
ENSMUSG00000095101	1.92227	4.94332	3.4821	1.41964	0.155714	0.999996	4	88799665	88801126	Gm13285	predicted gene 13285	protein_coding	545654	https://www.ncbi.nlm.nih.gov/gene/545654
ENSMUSG00000051379	15.6537	1.16897	0.823483	1.41955	0.155739	0.999996	2	140650914	140671469	Flrt3	fibronectin leucine rich transmembrane protein 3	protein_coding	71436	https://www.ncbi.nlm.nih.gov/gene/71436
ENSMUSG00000028465	6225.44	0.254144	0.179056	1.41935	0.155796	0.999996	4	43531519	43562691	Tln1	talin 1	protein_coding	21894	https://www.ncbi.nlm.nih.gov/gene/21894
ENSMUSG00000030652	3792.68	-0.284437	0.200473	-1.41883	0.155948	0.999996	7	118509659	118533356	Coq7	demethyl-Q 7	protein_coding	12850	https://www.ncbi.nlm.nih.gov/gene/12850
ENSMUSG00000020474	78.7425	0.511096	0.36058	1.41743	0.156357	0.999996	11	5827860	5838016	Polm	polymerase (DNA directed), mu	protein_coding	54125	https://www.ncbi.nlm.nih.gov/gene/54125
ENSMUSG00000087159	3.76175	-2.21261	1.56149	-1.41698	0.156487	0.999996	X	169320622	169368190	Gm15246	predicted gene 15246	processed_transcript	101055907	https://www.ncbi.nlm.nih.gov/gene/101055907
ENSMUSG00000106099	25.575	0.810769	0.57325	1.41434	0.157263	0.999996	3	119743208	119746446	Gm42664	predicted gene 42664	sense_intronic
ENSMUSG00000030203	780.337	-0.249649	0.176535	-1.41416	0.157315	0.999996	6	134715468	134792625	Dusp16	dual specificity phosphatase 16	protein_coding	70686	https://www.ncbi.nlm.nih.gov/gene/70686
ENSMUSG00000028078	46.4985	-0.866561	0.613418	-1.41268	0.157751	0.999996	3	86786151	86920852	Dclk2	doublecortin-like kinase 2	protein_coding	70762	https://www.ncbi.nlm.nih.gov/gene/70762
ENSMUSG00000042474	11.9465	-2.12952	1.5081	-1.41205	0.157934	0.999996	1	130865669	130880791	Fcmr	Fc fragment of IgM receptor	protein_coding	69169	https://www.ncbi.nlm.nih.gov/gene/69169
ENSMUSG00000025077	332.868	0.300166	0.212696	1.41125	0.158172	0.999996	19	56529167	56548222	Dclre1a	DNA cross-link repair 1A	protein_coding	55947	https://www.ncbi.nlm.nih.gov/gene/55947
ENSMUSG00000050310	561.502	0.249968	0.17721	1.41058	0.158369	0.999996	15	6708379	6800401	Rictor	RPTOR independent companion of MTOR, complex 2	protein_coding	78757	https://www.ncbi.nlm.nih.gov/gene/78757
ENSMUSG00000105850	3.61376	-2.03739	1.44437	-1.41058	0.158369	0.999996	5	97195586	97207964	Gm2861	predicted gene 2861	lincRNA
ENSMUSG00000117376	0.667894	5.5677	3.94746	1.41045	0.158407	0.999996	17	29614460	29614770	2010106G04Rik	RIKEN cDNA 2010106G04 gene	bidirectional_promoter_lncRNA
ENSMUSG00000025602	149.156	0.351821	0.249457	1.41034	0.158438	0.999996	9	40192316	40213604	Zfp202	zinc finger protein 202	protein_coding	80902	https://www.ncbi.nlm.nih.gov/gene/80902
ENSMUSG00000032114	719.384	0.227902	0.161684	1.40956	0.15867	0.999996	9	44396852	44402968	Slc37a4	solute carrier family 37 (glucose-6-phosphate transporter), member 4	protein_coding	14385	https://www.ncbi.nlm.nih.gov/gene/14385
ENSMUSG00000026975	159.098	0.336469	0.238846	1.40873	0.158916	0.999996	2	24962400	24972163	Dph7	diphthamine biosynethesis 7	protein_coding	67228	https://www.ncbi.nlm.nih.gov/gene/67228
ENSMUSG00000106783	10.5787	1.09037	0.774406	1.408	0.15913	0.999996	5	77138471	77140252	Chaer1	cardiac hypertrophy associated epigenetic regulator 1	lincRNA
ENSMUSG00000030688	1695.05	-0.345504	0.245396	-1.40794	0.159148	0.999996	7	101317086	101346626	Stard10	START domain containing 10	protein_coding	56018	https://www.ncbi.nlm.nih.gov/gene/56018
ENSMUSG00000030752	177.814	0.327649	0.232864	1.40704	0.159416	0.999996	7	125444676	125462269	Kdm8	lysine (K)-specific demethylase 8	protein_coding	77035	https://www.ncbi.nlm.nih.gov/gene/77035
ENSMUSG00000105547	5.5609	-2.99516	2.13083	-1.40564	0.159832	0.999996	16	19065230	19065681	Iglc3	immunoglobulin lambda constant 3	IG_C_gene
ENSMUSG00000054662	3.00454	-3.16096	2.24904	-1.40547	0.159881	0.999996	7	141101212	141117806	Ano9	anoctamin 9	protein_coding	71345	https://www.ncbi.nlm.nih.gov/gene/71345
ENSMUSG00000061393	77.7816	0.51393	0.365835	1.40481	0.160077	0.999996	9	119402118	119434995	Acvr2b	activin receptor IIB	protein_coding	11481	https://www.ncbi.nlm.nih.gov/gene/11481
ENSMUSG00000020399	9.90699	-1.45298	1.03477	-1.40416	0.160272	0.999996	11	46454935	46481255	Havcr2	hepatitis A virus cellular receptor 2	protein_coding	171285	https://www.ncbi.nlm.nih.gov/gene/171285
ENSMUSG00000035314	1291.34	0.226313	0.161175	1.40414	0.160277	0.999996	7	99381414	99461877	Gdpd5	glycerophosphodiester phosphodiesterase domain containing 5	protein_coding	233552	https://www.ncbi.nlm.nih.gov/gene/233552
ENSMUSG00000004285	1812.03	-0.21101	0.15036	-1.40336	0.160508	0.999996	6	29467718	29470512	Atp6v1f	ATPase, H+ transporting, lysosomal V1 subunit F	protein_coding	66144	https://www.ncbi.nlm.nih.gov/gene/66144
ENSMUSG00000004610	29133.1	-0.293882	0.209413	-1.40336	0.16051	0.999996	7	43444083	43457800	Etfb	electron transferring flavoprotein, beta polypeptide	protein_coding	110826	https://www.ncbi.nlm.nih.gov/gene/110826
ENSMUSG00000029469	1890.43	-0.239512	0.170818	-1.40215	0.16087	0.999996	5	122550204	122614518	Ift81	intraflagellar transport 81	protein_coding	12589	https://www.ncbi.nlm.nih.gov/gene/12589
ENSMUSG00000074811	194.529	0.326285	0.232728	1.402	0.160915	0.999996	19	46003508	46006173	Hps6	HPS6, biogenesis of lysosomal organelles complex 2 subunit 3	protein_coding	20170	https://www.ncbi.nlm.nih.gov/gene/20170
ENSMUSG00000037876	1900.88	0.224788	0.160589	1.39978	0.16158	0.999996	10	67096125	67256326	Jmjd1c	jumonji domain containing 1C	protein_coding	108829	https://www.ncbi.nlm.nih.gov/gene/108829
ENSMUSG00000048732	78.7108	0.481002	0.34372	1.3994	0.161693	0.999996	11	100462614	100472741	Klhl11	kelch-like 11	protein_coding	217194	https://www.ncbi.nlm.nih.gov/gene/217194
ENSMUSG00000009471	3.19694	2.73905	1.95812	1.39882	0.161867	0.999996	7	46376474	46379099	Myod1	myogenic differentiation 1	protein_coding	17927	https://www.ncbi.nlm.nih.gov/gene/17927
ENSMUSG00000027281	86.2515	0.531803	0.380268	1.3985	0.161964	0.999996	2	136891218	137071950	Slx4ip	SLX4 interacting protein	protein_coding	74243	https://www.ncbi.nlm.nih.gov/gene/74243
ENSMUSG00000033386	162.768	-0.354177	0.253403	-1.39768	0.162208	0.999996	3	116859464	116908177	Frrs1	ferric-chelate reductase 1	protein_coding	20321	https://www.ncbi.nlm.nih.gov/gene/20321
ENSMUSG00000116802	135.135	0.376581	0.269497	1.39735	0.162308	0.999996	17	17234872	17266063	Gm5165	predicted gene 5165	lincRNA	102640673	https://www.ncbi.nlm.nih.gov/gene/102640673
ENSMUSG00000078580	129.243	0.390939	0.279792	1.39725	0.162338	0.999996	7	127389673	127393629	E430018J23Rik	RIKEN cDNA E430018J23 gene	protein_coding	101604	https://www.ncbi.nlm.nih.gov/gene/101604
ENSMUSG00000060336	40.5248	0.630474	0.45138	1.39677	0.162483	0.999996	2	150218073	150240725	Zfp937	zinc finger protein 937	protein_coding	245174	https://www.ncbi.nlm.nih.gov/gene/245174
ENSMUSG00000040247	287.484	-0.312564	0.223777	-1.39676	0.162485	0.999996	19	4183411	4191284	Tbc1d10c	TBC1 domain family, member 10c	protein_coding	108995	https://www.ncbi.nlm.nih.gov/gene/108995
ENSMUSG00000110669	3.31229	2.09865	1.50269	1.3966	0.162534	0.999996	8	19784746	19784856	Gm10060	predicted gene 10060	processed_pseudogene
ENSMUSG00000020413	471.206	0.275393	0.197197	1.39653	0.162554	0.999996	11	8993137	9011191	Hus1	HUS1 checkpoint clamp component	protein_coding	15574	https://www.ncbi.nlm.nih.gov/gene/15574
ENSMUSG00000022876	15.2656	-1.22105	0.874485	-1.39631	0.162622	0.999996	16	75858793	76022281	Samsn1	SAM domain, SH3 domain and nuclear localization signals, 1	protein_coding	67742	https://www.ncbi.nlm.nih.gov/gene/67742
ENSMUSG00000059810	1521.84	0.451237	0.323359	1.39547	0.162875	0.999996	4	62559847	62704001	Rgs3	regulator of G-protein signaling 3	protein_coding	50780	https://www.ncbi.nlm.nih.gov/gene/50780
ENSMUSG00000062054	419.713	-0.247453	0.177343	-1.39534	0.162913	0.999996	12	21316389	21323819	Iah1	isoamyl acetate-hydrolyzing esterase 1 homolog	protein_coding	67732	https://www.ncbi.nlm.nih.gov/gene/67732
ENSMUSG00000035629	1589.85	0.214701	0.153908	1.395	0.163016	0.999996	16	32821703	32877766	Rubcn	RUN domain and cysteine-rich domain containing, Beclin 1-interacting protein	protein_coding	100502698	https://www.ncbi.nlm.nih.gov/gene/100502698
ENSMUSG00000055489	49.3836	-0.66634	0.477687	-1.39493	0.163037	0.999996	7	51511029	51598709	Ano5	anoctamin 5	protein_coding	233246	https://www.ncbi.nlm.nih.gov/gene/233246
ENSMUSG00000113975	122.259	-0.391472	0.280643	-1.39491	0.163042	0.999996	12	16204911	16221279	Gm36372	predicted gene, 36372	lincRNA
ENSMUSG00000094066	3.6496	-2.83642	2.03404	-1.39447	0.163175	0.999996	4	42522580	42528175	Fam205a2	family with sequence similarity 205, member A2	protein_coding	545611	https://www.ncbi.nlm.nih.gov/gene/545611
ENSMUSG00000053600	71.5958	0.590959	0.423831	1.39433	0.163218	0.999996	17	32965814	32979233	Zfp472	zinc finger protein 472	protein_coding	224691	https://www.ncbi.nlm.nih.gov/gene/224691
ENSMUSG00000024525	1115.21	0.281815	0.202139	1.39416	0.163268	0.999996	18	67289186	67322472	Impa2	inositol (myo)-1(or 4)-monophosphatase 2	protein_coding	114663	https://www.ncbi.nlm.nih.gov/gene/114663
ENSMUSG00000039911	1312.7	0.260223	0.186687	1.3939	0.163348	0.999996	4	149896283	149955043	Spsb1	splA/ryanodine receptor domain and SOCS box containing 1	protein_coding	74646	https://www.ncbi.nlm.nih.gov/gene/74646
ENSMUSG00000042817	3.2744	-3.29212	2.36269	-1.39338	0.163506	0.999996	5	147330741	147400489	Flt3	FMS-like tyrosine kinase 3	protein_coding	14255	https://www.ncbi.nlm.nih.gov/gene/14255
ENSMUSG00000046269	31.886	-0.782259	0.56219	-1.39145	0.164089	0.999996	X	7371274	7375830	Usp27x	ubiquitin specific peptidase 27, X chromosome	protein_coding	54651	https://www.ncbi.nlm.nih.gov/gene/54651
ENSMUSG00000033454	446.488	0.256994	0.184769	1.3909	0.164257	0.999996	12	76370266	76396950	Zbtb1	zinc finger and BTB domain containing 1	protein_coding	268564	https://www.ncbi.nlm.nih.gov/gene/268564
ENSMUSG00000097993	6.65091	1.81514	1.30558	1.3903	0.164439	0.999996	1	135108497	135132594	Ptprv	protein tyrosine phosphatase, receptor type, V	polymorphic_pseudogene	13924	https://www.ncbi.nlm.nih.gov/gene/13924
ENSMUSG00000022306	850.362	0.266631	0.191828	1.38995	0.164543	0.999996	15	40655035	41104592	Zfpm2	zinc finger protein, multitype 2	protein_coding	22762	https://www.ncbi.nlm.nih.gov/gene/22762
ENSMUSG00000032911	1002.82	0.448838	0.322939	1.38985	0.164574	0.999996	9	56865033	56899870	Cspg4	chondroitin sulfate proteoglycan 4	protein_coding	121021	https://www.ncbi.nlm.nih.gov/gene/121021
ENSMUSG00000045103	4665.91	0.374751	0.26975	1.38925	0.164755	0.999996	X	82948870	85206141	Dmd	dystrophin, muscular dystrophy	protein_coding	13405	https://www.ncbi.nlm.nih.gov/gene/13405
ENSMUSG00000029597	21.8264	-1.13539	0.817744	-1.38844	0.165003	0.999996	5	120476526	120483932	Sds	serine dehydratase	protein_coding	231691	https://www.ncbi.nlm.nih.gov/gene/231691
ENSMUSG00000003228	1685.03	0.25493	0.183635	1.38824	0.165064	0.999996	19	60889749	61095968	Grk5	G protein-coupled receptor kinase 5	protein_coding	14773	https://www.ncbi.nlm.nih.gov/gene/14773
ENSMUSG00000112117	13.0106	-1.01272	0.729782	-1.38771	0.165226	0.999996	10	92071037	92165170	Rmst	rhabdomyosarcoma 2 associated transcript (non-coding RNA)	lincRNA
ENSMUSG00000073016	113.587	0.566261	0.408085	1.3876	0.165257	0.999996	X	104482818	104507490	Uprt	uracil phosphoribosyltransferase	protein_coding	331487	https://www.ncbi.nlm.nih.gov/gene/331487
ENSMUSG00000055053	5905.54	0.228734	0.164864	1.38741	0.165318	0.999996	10	81396186	81455635	Nfic	nuclear factor I/C	protein_coding	18029	https://www.ncbi.nlm.nih.gov/gene/18029
ENSMUSG00000025586	365.223	-0.301443	0.217431	-1.38639	0.165629	0.999996	7	81347026	81455465	Cpeb1	cytoplasmic polyadenylation element binding protein 1	protein_coding	12877	https://www.ncbi.nlm.nih.gov/gene/12877
ENSMUSG00000026347	142.795	-1.77644	1.28173	-1.38597	0.165755	0.999996	1	127486546	127679548	Tmem163	transmembrane protein 163	protein_coding	72160	https://www.ncbi.nlm.nih.gov/gene/72160
ENSMUSG00000079165	14.8369	1.47412	1.06367	1.38588	0.165784	0.999996	5	137641334	137642902	Sap25	sin3 associated polypeptide	protein_coding	751865	https://www.ncbi.nlm.nih.gov/gene/751865
ENSMUSG00000015599	23.2158	0.747521	0.53958	1.38538	0.165937	0.999996	17	46442448	46487675	Ttbk1	tau tubulin kinase 1	protein_coding	106763	https://www.ncbi.nlm.nih.gov/gene/106763
ENSMUSG00000009828	537.764	0.261603	0.188894	1.38491	0.166079	0.999996	9	78109192	78172107	Cilk1	ciliogenesis associated kinase 1	protein_coding	56542	https://www.ncbi.nlm.nih.gov/gene/56542
ENSMUSG00000034312	4852.25	0.219434	0.158453	1.38485	0.166097	0.999996	6	90656088	90988685	Iqsec1	IQ motif and Sec7 domain 1	protein_coding	232227	https://www.ncbi.nlm.nih.gov/gene/232227
ENSMUSG00000105895	11.7052	-1.13814	0.822173	-1.3843	0.166265	0.999996	5	122408490	122411074	Gm42829	predicted gene 42829	sense_intronic
ENSMUSG00000022353	1474.95	0.316879	0.228928	1.38419	0.166301	0.999996	15	58941234	59082005	Mtss1	MTSS I-BAR domain containing 1	protein_coding	211401	https://www.ncbi.nlm.nih.gov/gene/211401
ENSMUSG00000028600	712.357	-0.273056	0.197287	-1.38406	0.166341	0.999996	4	108014791	108096445	Podn	podocan	protein_coding	242608	https://www.ncbi.nlm.nih.gov/gene/242608
ENSMUSG00000068748	26.8856	0.949075	0.686426	1.38263	0.166778	0.999996	6	22875502	23052916	Ptprz1	protein tyrosine phosphatase, receptor type Z, polypeptide 1	protein_coding	19283	https://www.ncbi.nlm.nih.gov/gene/19283
ENSMUSG00000010601	2.84189	-2.64264	1.91213	-1.38204	0.166961	0.999996	15	77388219	77399110	Apol7a	apolipoprotein L 7a	protein_coding	75761	https://www.ncbi.nlm.nih.gov/gene/75761
ENSMUSG00000019947	1475.49	-0.260737	0.188724	-1.38158	0.167102	0.999996	10	68092520	68278740	Arid5b	AT rich interactive domain 5B (MRF1-like)	protein_coding	71371	https://www.ncbi.nlm.nih.gov/gene/71371
ENSMUSG00000105552	2.92889	2.04769	1.48224	1.38148	0.167132	0.999996	3	89998760	90021445	Gm19710	predicted gene, 19710	lincRNA
ENSMUSG00000090958	714.226	-0.658765	0.476886	-1.38139	0.167159	0.999996	7	98489283	98502181	Lrrc32	leucine rich repeat containing 32	protein_coding	434215	https://www.ncbi.nlm.nih.gov/gene/434215
ENSMUSG00000040714	8.42366	-1.50813	1.09183	-1.3813	0.167188	0.999996	7	19394437	19404104	Klc3	kinesin light chain 3	protein_coding	232943	https://www.ncbi.nlm.nih.gov/gene/232943
ENSMUSG00000043223	3.47884	1.74818	1.26568	1.38121	0.167214	0.999996	18	15988368	15989339	Gm4835	predicted pseudogene 4835	processed_pseudogene
ENSMUSG00000067203	93.723	0.701578	0.508096	1.3808	0.167341	0.999996	17	33974659	33978827	H2-K2	histocompatibility 2, K region locus 2	transcribed_unprocessed_pseudogene
ENSMUSG00000022178	258.601	0.379867	0.275125	1.38071	0.167369	0.999996	14	54567472	54577558	Ajuba	ajuba LIM protein	protein_coding	16475	https://www.ncbi.nlm.nih.gov/gene/16475
ENSMUSG00000025287	827.966	-0.22917	0.166107	-1.37965	0.167694	0.999996	X	155262443	155297654	Acot9	acyl-CoA thioesterase 9	protein_coding	56360	https://www.ncbi.nlm.nih.gov/gene/56360
ENSMUSG00000020275	837.563	-0.248154	0.179926	-1.3792	0.167832	0.999996	11	23736847	23770970	Rel	reticuloendotheliosis oncogene	protein_coding	19696	https://www.ncbi.nlm.nih.gov/gene/19696
ENSMUSG00000030469	165.502	0.391884	0.284185	1.37898	0.167902	0.999996	7	43579610	43593235	Zfp719	zinc finger protein 719	protein_coding	210105	https://www.ncbi.nlm.nih.gov/gene/210105
ENSMUSG00000110393	20.158	0.829874	0.60189	1.37878	0.167963	0.999996	13	65241753	65250154	Gm36445	predicted gene, 36445	lincRNA	115488122	https://www.ncbi.nlm.nih.gov/gene/115488122
ENSMUSG00000005897	325.246	0.273409	0.198447	1.37774	0.168283	0.999996	10	94148023	94197211	Nr2c1	nuclear receptor subfamily 2, group C, member 1	protein_coding	22025	https://www.ncbi.nlm.nih.gov/gene/22025
ENSMUSG00000071866	5361.9	-0.227776	0.165371	-1.37736	0.168401	0.999996	11	6415443	6419817	Ppia	peptidylprolyl isomerase A	protein_coding	268373	https://www.ncbi.nlm.nih.gov/gene/268373
ENSMUSG00000028883	84.329	-0.466393	0.338899	-1.3762	0.16876	0.999996	5	13125414	13602565	Sema3a	sema domain, immunoglobulin domain (Ig), short basic domain, secreted, (semaphorin) 3A	protein_coding	20346	https://www.ncbi.nlm.nih.gov/gene/20346
ENSMUSG00000069049	950.263	-0.615048	0.447787	-1.37353	0.169588	0.999996	Y	1010543	1028847	Eif2s3y	eukaryotic translation initiation factor 2, subunit 3, structural gene Y-linked	protein_coding	26908	https://www.ncbi.nlm.nih.gov/gene/26908
ENSMUSG00000059772	159.67	0.350521	0.255368	1.37261	0.169874	0.999996	7	126689468	126695784	Slx1b	SLX1 structure-specific endonuclease subunit homolog B (S. cerevisiae)	protein_coding	75764	https://www.ncbi.nlm.nih.gov/gene/75764
ENSMUSG00000031760	46.5926	-0.667772	0.486503	-1.3726	0.169878	0.999996	8	94152607	94154146	Mt3	metallothionein 3	protein_coding	17751	https://www.ncbi.nlm.nih.gov/gene/17751
ENSMUSG00000104217	5.01308	2.45622	1.78962	1.37248	0.169914	0.999996	1	4807892	4886770	Gm37988	predicted gene, 37988	protein_coding
ENSMUSG00000059474	431.201	0.244178	0.178033	1.37153	0.170209	0.999996	11	93885852	93946985	Mbtd1	mbt domain containing 1	protein_coding	103537	https://www.ncbi.nlm.nih.gov/gene/103537
ENSMUSG00000085741	41.4534	0.578793	0.422353	1.3704	0.170562	0.999996	2	156844351	156862963	5430405H02Rik	RIKEN cDNA 5430405H02 gene	processed_transcript
ENSMUSG00000060510	582.065	0.228535	0.166856	1.36965	0.170795	0.999996	9	20495068	20521417	Zfp266	zinc finger protein 266	protein_coding	77519	https://www.ncbi.nlm.nih.gov/gene/77519
ENSMUSG00000072109	3.83151	-2.5667	1.87405	-1.3696	0.170811	0.999996	1	85105946	85114035	A530040E14Rik	RIKEN cDNA A530040E14 gene	antisense
ENSMUSG00000026679	26.0465	-0.830449	0.60638	-1.36952	0.170837	0.999996	2	21180731	21205365	Enkur	enkurin, TRPC channel interacting protein	protein_coding	71233	https://www.ncbi.nlm.nih.gov/gene/71233
ENSMUSG00000067608	1.56692	2.88629	2.10907	1.36852	0.171151	0.999996	19	9283380	9284160	Pcna-ps2	proliferating cell nuclear antigen pseudogene 2	processed_pseudogene
ENSMUSG00000021290	7807.3	-0.270674	0.197837	-1.36817	0.17126	0.999996	12	111961375	111966977	Atp5mpl	ATP synthase membrane subunit 6.8PL	protein_coding	70257	https://www.ncbi.nlm.nih.gov/gene/70257
ENSMUSG00000025195	446.196	0.263389	0.192541	1.36796	0.171324	0.999996	19	43846821	43940191	Dnmbp	dynamin binding protein	protein_coding	71972	https://www.ncbi.nlm.nih.gov/gene/71972
ENSMUSG00000019982	11.0537	-2.44933	1.79131	-1.36734	0.17152	0.999996	10	21124935	21160984	Myb	myeloblastosis oncogene	protein_coding	17863	https://www.ncbi.nlm.nih.gov/gene/17863
ENSMUSG00000075271	228.694	0.293265	0.21449	1.36727	0.171542	0.999996	2	75978247	75981967	Ttc30a1	tetratricopeptide repeat domain 30A1	protein_coding	78802	https://www.ncbi.nlm.nih.gov/gene/78802
ENSMUSG00000068200	3.10736	2.75422	2.01471	1.36705	0.171608	0.999996	X	10660522	10660998	Gm5931	predicted pseudogene 5931	processed_pseudogene
ENSMUSG00000021604	1722.69	0.218742	0.16001	1.36705	0.171609	0.999996	13	73260479	73269608	Irx4	Iroquois homeobox 4	protein_coding	50916	https://www.ncbi.nlm.nih.gov/gene/50916
ENSMUSG00000053460	874.676	0.226991	0.166071	1.36683	0.171679	0.999996	6	72414308	72430712	Ggcx	gamma-glutamyl carboxylase	protein_coding	56316	https://www.ncbi.nlm.nih.gov/gene/56316
ENSMUSG00000029765	913.457	-0.224679	0.164446	-1.36628	0.17185	0.999996	6	32144268	32588192	Plxna4	plexin A4	protein_coding	243743	https://www.ncbi.nlm.nih.gov/gene/243743
ENSMUSG00000108584	5.77688	2.24252	1.64134	1.36627	0.171853	0.999996	6	91522409	91532379	Gm45216	predicted gene 45216	sense_overlapping
ENSMUSG00000020038	351.397	0.312006	0.228482	1.36556	0.172078	0.999996	10	85131700	85185064	Cry1	cryptochrome 1 (photolyase-like)	protein_coding	12952	https://www.ncbi.nlm.nih.gov/gene/12952
ENSMUSG00000020387	495.237	0.274623	0.201124	1.36544	0.172115	0.999996	11	51813455	51857653	Jade2	jade family PHD finger 2	protein_coding	76901	https://www.ncbi.nlm.nih.gov/gene/76901
ENSMUSG00000038587	1843.07	-0.564577	0.413529	-1.36526	0.17217	0.999996	10	4266380	4359470	Akap12	A kinase (PRKA) anchor protein (gravin) 12	protein_coding	83397	https://www.ncbi.nlm.nih.gov/gene/83397
ENSMUSG00000006369	4026.06	-0.223588	0.163837	-1.3647	0.172348	0.999996	15	85205949	85286535	Fbln1	fibulin 1	protein_coding	14114	https://www.ncbi.nlm.nih.gov/gene/14114
ENSMUSG00000033732	2002.21	0.189846	0.139168	1.36415	0.17252	0.999996	8	110810239	110846787	Sf3b3	splicing factor 3b, subunit 3	protein_coding	101943	https://www.ncbi.nlm.nih.gov/gene/101943
ENSMUSG00000036095	33.4231	0.977096	0.716452	1.3638	0.172631	0.999996	12	37817726	38634239	Dgkb	diacylglycerol kinase, beta	protein_coding	217480	https://www.ncbi.nlm.nih.gov/gene/217480
ENSMUSG00000052373	75.494	0.530196	0.388789	1.36371	0.172659	0.999996	11	101999652	102028461	Mpp3	membrane protein, palmitoylated 3 (MAGUK p55 subfamily member 3)	protein_coding	13384	https://www.ncbi.nlm.nih.gov/gene/13384
ENSMUSG00000008036	1619.91	-0.191106	0.140137	-1.36371	0.17266	0.999996	7	16738410	16749294	Ap2s1	adaptor-related protein complex 2, sigma 1 subunit	protein_coding	232910	https://www.ncbi.nlm.nih.gov/gene/232910
ENSMUSG00000010376	2651.8	-0.210244	0.154177	-1.36366	0.172676	0.999996	14	55662263	55672124	Nedd8	neural precursor cell expressed, developmentally down-regulated gene 8	protein_coding	18002	https://www.ncbi.nlm.nih.gov/gene/18002
ENSMUSG00000042404	2788.55	0.262194	0.19228	1.36361	0.172692	0.999996	3	90265185	90280669	Dennd4b	DENN/MADD domain containing 4B	protein_coding	229541	https://www.ncbi.nlm.nih.gov/gene/229541
ENSMUSG00000094724	5053.92	-0.20187	0.14811	-1.36298	0.172889	0.999996	17	6970634	7011299	Rnaset2b	ribonuclease T2B	protein_coding	68195	https://www.ncbi.nlm.nih.gov/gene/68195
ENSMUSG00000028573	186.923	-0.363976	0.267117	-1.36261	0.173005	0.999996	4	95557507	95926939	Fggy	FGGY carbohydrate kinase domain containing	protein_coding	75578	https://www.ncbi.nlm.nih.gov/gene/75578
ENSMUSG00000030137	8959.05	0.308524	0.226457	1.3624	0.173073	0.999996	6	121210696	121226854	Tuba8	tubulin, alpha 8	protein_coding	53857	https://www.ncbi.nlm.nih.gov/gene/53857
ENSMUSG00000040167	833.241	0.238581	0.175125	1.36234	0.173089	0.999996	7	131388652	131410521	Ikzf5	IKAROS family zinc finger 5	protein_coding	67143	https://www.ncbi.nlm.nih.gov/gene/67143
ENSMUSG00000083899	37.6376	0.69206	0.508085	1.36209	0.173168	0.999996	11	77293444	77295898	Gm12346	predicted gene 12346	transcribed_processed_pseudogene
ENSMUSG00000056214	128.623	0.424085	0.31146	1.3616	0.173323	0.999996	18	80046890	80119639	Pard6g	par-6 family cell polarity regulator gamma	protein_coding	93737	https://www.ncbi.nlm.nih.gov/gene/93737
ENSMUSG00000035232	88.3856	-0.458049	0.336543	-1.36104	0.173501	0.999996	X	93764607	93832201	Pdk3	pyruvate dehydrogenase kinase, isoenzyme 3	protein_coding	236900	https://www.ncbi.nlm.nih.gov/gene/236900
ENSMUSG00000106568	14.1519	1.10413	0.811448	1.3607	0.17361	0.999996	3	88428936	88429395	Gm42814	predicted gene 42814	processed_pseudogene
ENSMUSG00000071291	71.5099	0.466039	0.342533	1.36057	0.17365	0.999996	13	67490167	67500555	Zfp58	zinc finger protein 58	protein_coding	238693	https://www.ncbi.nlm.nih.gov/gene/238693
ENSMUSG00000051499	28.0899	0.74217	0.545539	1.36043	0.173693	0.999996	6	47819266	47830867	Zfp786	zinc finger protein 786	protein_coding	330301	https://www.ncbi.nlm.nih.gov/gene/330301
ENSMUSG00000093507	2.02134	2.70491	1.98846	1.3603	0.173734	0.999996	3	96254619	96256277	Gm20627	predicted gene 20627	processed_transcript
ENSMUSG00000030724	19.5026	-1.77019	1.30194	-1.35966	0.173938	0.999996	7	126408450	126414889	Cd19	CD19 antigen	protein_coding	12478	https://www.ncbi.nlm.nih.gov/gene/12478
ENSMUSG00000106574	41.1821	0.727422	0.535246	1.35904	0.174133	0.999996	3	139649379	139650377	Gm2451	predicted pseudogene 2451	processed_pseudogene
ENSMUSG00000039096	570.352	0.301933	0.222224	1.35869	0.174245	0.999996	11	94539798	94549255	Rsad1	radical S-adenosyl methionine domain containing 1	protein_coding	237926	https://www.ncbi.nlm.nih.gov/gene/237926
ENSMUSG00000024824	201.118	0.335738	0.247235	1.35797	0.174474	0.999996	19	4195196	4201662	Rad9a	RAD9 checkpoint clamp component A	protein_coding	19367	https://www.ncbi.nlm.nih.gov/gene/19367
ENSMUSG00000034110	121.711	0.401141	0.295409	1.35792	0.174489	0.999996	5	130144861	130155806	Kctd7	potassium channel tetramerisation domain containing 7	protein_coding	212919	https://www.ncbi.nlm.nih.gov/gene/212919
ENSMUSG00000029918	2307.86	-0.2352	0.173246	-1.35761	0.174588	0.999996	6	39801804	39810988	Mrps33	mitochondrial ribosomal protein S33	protein_coding	14548	https://www.ncbi.nlm.nih.gov/gene/14548
ENSMUSG00000076612	87.2604	-0.510855	0.376811	-1.35574	0.175183	0.999996	12	113285325	113288932	Ighg2c	immunoglobulin heavy constant gamma 2C	IG_C_gene
ENSMUSG00000025224	2197.68	0.220225	0.162513	1.35512	0.175378	0.999996	19	46152509	46286510	Gbf1	golgi-specific brefeldin A-resistance factor 1	protein_coding	107338	https://www.ncbi.nlm.nih.gov/gene/107338
ENSMUSG00000082322	1.22747	4.56399	3.36871	1.35482	0.175475	0.999996	X	103887599	103888612	Gm9164	predicted gene 9164	processed_pseudogene
ENSMUSG00000035681	17.0034	1.13152	0.835399	1.35447	0.175587	0.999996	10	112271121	112467024	Kcnc2	potassium voltage gated channel, Shaw-related subfamily, member 2	protein_coding	268345	https://www.ncbi.nlm.nih.gov/gene/268345
ENSMUSG00000021871	69.1589	5.29434	3.90915	1.35435	0.175626	0.999996	14	50944517	50963136	Gm49342	predicted gene, 49342	protein_coding
ENSMUSG00000022842	15.6227	-2.10509	1.55466	-1.35405	0.175719	0.999996	16	20629828	20646485	Ece2	endothelin converting enzyme 2	protein_coding	107522	https://www.ncbi.nlm.nih.gov/gene/107522
ENSMUSG00000117621	3.66911	1.71654	1.26802	1.35371	0.175828	0.999996	18	47112139	47112653	Hspe1-rs1	heat shock protein 1 (chaperonin 10), related sequence 1	protein_coding
ENSMUSG00000042812	18.8825	-1.28214	0.947257	-1.35353	0.175888	0.999996	8	121084386	121088144	Foxf1	forkhead box F1	protein_coding	15227	https://www.ncbi.nlm.nih.gov/gene/15227
ENSMUSG00000022856	368.727	-0.295151	0.218105	-1.35326	0.175974	0.999996	16	21934326	21947552	Tmem41a	transmembrane protein 41a	protein_coding	66664	https://www.ncbi.nlm.nih.gov/gene/66664
ENSMUSG00000062190	439.271	0.238752	0.176488	1.3528	0.17612	0.999996	6	57702540	57739439	Lancl2	LanC (bacterial lantibiotic synthetase component C)-like 2	protein_coding	71835	https://www.ncbi.nlm.nih.gov/gene/71835
ENSMUSG00000033632	256.363	0.290036	0.214516	1.35204	0.176361	0.999996	18	25168999	25467321	AW554918	expressed sequence AW554918	protein_coding	225289	https://www.ncbi.nlm.nih.gov/gene/225289
ENSMUSG00000083953	2.83296	-2.52373	1.8668	-1.3519	0.176407	0.999996	2	130987984	130988619	Gm14049	predicted gene 14049	processed_pseudogene
ENSMUSG00000005198	2102.53	0.271514	0.200891	1.35155	0.176521	0.999996	11	69733997	69758637	Polr2a	polymerase (RNA) II (DNA directed) polypeptide A	protein_coding	20020	https://www.ncbi.nlm.nih.gov/gene/20020
ENSMUSG00000031274	1806.14	0.207608	0.153768	1.35014	0.176972	0.999996	X	141475385	141689234	Col4a5	collagen, type IV, alpha 5	protein_coding	12830	https://www.ncbi.nlm.nih.gov/gene/12830
ENSMUSG00000019054	3416.22	-0.218646	0.161946	-1.35012	0.176977	0.999996	5	136953275	136966234	Fis1	fission, mitochondrial 1	protein_coding	66437	https://www.ncbi.nlm.nih.gov/gene/66437
ENSMUSG00000027215	513.94	-0.260084	0.192648	-1.35005	0.177001	0.999996	2	93419111	93463140	Cd82	CD82 antigen	protein_coding	12521	https://www.ncbi.nlm.nih.gov/gene/12521
ENSMUSG00000028977	2447.83	0.301148	0.22309	1.3499	0.177049	0.999996	4	148804429	148954889	Casz1	castor zinc finger 1	protein_coding	69743	https://www.ncbi.nlm.nih.gov/gene/69743
ENSMUSG00000025150	210.378	-0.449849	0.333477	-1.34896	0.177348	0.999996	11	120729489	120732114	Cbr2	carbonyl reductase 2	protein_coding	12409	https://www.ncbi.nlm.nih.gov/gene/12409
ENSMUSG00000080994	608.928	-0.301525	0.22364	-1.34826	0.177574	0.999996	2	43518464	43519398	Gm13464	predicted gene 13464	processed_pseudogene
ENSMUSG00000021091	163.977	-0.501108	0.371789	-1.34783	0.177714	0.999996	12	104406729	104414329	Serpina3n	serine (or cysteine) peptidase inhibitor, clade A, member 3N	protein_coding	20716	https://www.ncbi.nlm.nih.gov/gene/20716
ENSMUSG00000033032	4296.76	0.19504	0.144711	1.34779	0.177726	0.999996	18	61730261	61786702	Afap1l1	actin filament associated protein 1-like 1	protein_coding	106877	https://www.ncbi.nlm.nih.gov/gene/106877
ENSMUSG00000044499	113.896	0.440474	0.326909	1.34739	0.177855	0.999996	10	36506814	36834397	Hs3st5	heparan sulfate (glucosamine) 3-O-sulfotransferase 5	protein_coding	319415	https://www.ncbi.nlm.nih.gov/gene/319415
ENSMUSG00000040490	10.301	-1.72103	1.27751	-1.34717	0.177925	0.999996	17	48932379	49097588	Lrfn2	leucine rich repeat and fibronectin type III domain containing 2	protein_coding	70530	https://www.ncbi.nlm.nih.gov/gene/70530
ENSMUSG00000031231	29697.2	-0.26083	0.193637	-1.34701	0.177977	0.999996	X	106015700	106022450	Cox7b	cytochrome c oxidase subunit 7B	protein_coding	66142	https://www.ncbi.nlm.nih.gov/gene/66142
ENSMUSG00000038943	47.7593	-0.766356	0.569036	-1.34676	0.178057	0.999996	7	80294450	80316259	Prc1	protein regulator of cytokinesis 1	protein_coding	233406	https://www.ncbi.nlm.nih.gov/gene/233406
ENSMUSG00000105233	2.30632	2.549	1.89365	1.34607	0.178279	0.999996	3	126447743	126447950	Gm20568	predicted gene, 20568	processed_pseudogene
ENSMUSG00000048546	2496.86	0.267238	0.198624	1.34545	0.178481	0.999996	15	81848272	81858796	Tob2	transducer of ERBB2, 2	protein_coding	57259	https://www.ncbi.nlm.nih.gov/gene/57259
ENSMUSG00000052512	2532.31	0.333136	0.247616	1.34538	0.178504	0.999996	7	48908716	49610090	Nav2	neuron navigator 2	protein_coding	78286	https://www.ncbi.nlm.nih.gov/gene/78286
ENSMUSG00000006154	196.622	0.629791	0.468121	1.34536	0.178509	0.999996	7	4460674	4480487	Eps8l1	EPS8-like 1	protein_coding	67425	https://www.ncbi.nlm.nih.gov/gene/67425
ENSMUSG00000082192	1.42294	-3.34526	2.48766	-1.34474	0.178709	0.999996	X	49660960	49661299	Gm14719	predicted gene 14719	processed_pseudogene
ENSMUSG00000002409	1014.79	0.25283	0.18808	1.34427	0.178862	0.999996	7	28179469	28187294	Dyrk1b	dual-specificity tyrosine-(Y)-phosphorylation regulated kinase 1b	protein_coding	13549	https://www.ncbi.nlm.nih.gov/gene/13549
ENSMUSG00000013936	390296	-0.256358	0.19075	-1.34395	0.178966	0.999996	5	122100951	122113472	Myl2	myosin, light polypeptide 2, regulatory, cardiac, slow	protein_coding	17906	https://www.ncbi.nlm.nih.gov/gene/17906
ENSMUSG00000020914	83.577	-0.666634	0.496131	-1.34366	0.179057	0.999996	11	98992943	99024189	Top2a	topoisomerase (DNA) II alpha	protein_coding	21973	https://www.ncbi.nlm.nih.gov/gene/21973
ENSMUSG00000086725	24.9489	0.815781	0.607213	1.34348	0.179115	0.999996	11	29170909	29173558	A630052C17Rik	RIKEN cDNA A630052C17 gene	processed_transcript
ENSMUSG00000021243	595.54	-0.218476	0.162619	-1.34348	0.179117	0.999996	12	84970897	84983303	Fcf1	FCF1 rRNA processing protein	protein_coding	73736	https://www.ncbi.nlm.nih.gov/gene/73736
ENSMUSG00000024642	461.708	0.274687	0.20451	1.34315	0.179225	0.999996	19	14448150	14598051	Tle4	transducin-like enhancer of split 4	protein_coding	21888	https://www.ncbi.nlm.nih.gov/gene/21888
ENSMUSG00000022868	126.578	-0.706236	0.52587	-1.34299	0.179277	0.999996	16	22891277	22899449	Ahsg	alpha-2-HS-glycoprotein	protein_coding	11625	https://www.ncbi.nlm.nih.gov/gene/11625
ENSMUSG00000029434	1048.11	0.243628	0.181414	1.34294	0.179292	0.999996	5	123528659	123573038	Vps33a	VPS33A CORVET/HOPS core subunit	protein_coding	77573	https://www.ncbi.nlm.nih.gov/gene/77573
ENSMUSG00000024968	416.351	0.332527	0.247667	1.34264	0.179389	0.999996	19	7267325	7275225	Rcor2	REST corepressor 2	protein_coding	104383	https://www.ncbi.nlm.nih.gov/gene/104383
ENSMUSG00000003355	57.5201	-0.483188	0.360076	-1.34191	0.179626	0.999996	15	98724366	98728198	Fkbp11	FK506 binding protein 11	protein_coding	66120	https://www.ncbi.nlm.nih.gov/gene/66120
ENSMUSG00000055188	1.49965	3.20158	2.38644	1.34157	0.179735	0.999996	X	8145429	8147964	Rbm3os	RNA binding motif protein 3, opposite strand	antisense
ENSMUSG00000006445	427.381	-0.529509	0.394747	-1.34139	0.179795	0.999996	4	141301240	141329384	Epha2	Eph receptor A2	protein_coding	13836	https://www.ncbi.nlm.nih.gov/gene/13836
ENSMUSG00000028709	178.38	-0.395859	0.295214	-1.34092	0.179946	0.999996	4	115828092	115836185	Mob3c	MOB kinase activator 3C	protein_coding	100465	https://www.ncbi.nlm.nih.gov/gene/100465
ENSMUSG00000038914	1242.82	0.210175	0.156799	1.34041	0.180113	0.999996	2	180657964	180709999	Dido1	death inducer-obliterator 1	protein_coding	23856	https://www.ncbi.nlm.nih.gov/gene/23856
ENSMUSG00000050550	0.668058	5.33484	3.98074	1.34016	0.180193	0.999996	4	18844202	18845679	Gm11868	predicted gene 11868	processed_pseudogene
ENSMUSG00000074039	22.9376	0.763242	0.569522	1.34014	0.180199	0.999996	9	114368303	114377229	4930520O04Rik	RIKEN cDNA 4930520O04 gene	processed_transcript
ENSMUSG00000112690	43.5143	3.10092	2.31417	1.33997	0.180254	0.999996	12	55217176	55229960	Gm2446	predicted gene 2446	unprocessed_pseudogene	100039830	https://www.ncbi.nlm.nih.gov/gene/100039830
ENSMUSG00000074652	2896.04	-0.276844	0.206611	-1.33993	0.180268	0.999996	2	155611212	155634307	Myh7b	myosin, heavy chain 7B, cardiac muscle, beta	protein_coding	668940	https://www.ncbi.nlm.nih.gov/gene/668940
ENSMUSG00000038398	382.808	-0.341406	0.254826	-1.33976	0.180323	0.999996	8	13785615	13799193	Upf3a	UPF3 regulator of nonsense transcripts homolog A (yeast)	protein_coding	67031	https://www.ncbi.nlm.nih.gov/gene/67031
ENSMUSG00000046865	969.587	-0.241417	0.180228	-1.33951	0.180405	0.999996	7	28169710	28179269	Fbl	fibrillarin	protein_coding	14113	https://www.ncbi.nlm.nih.gov/gene/14113
ENSMUSG00000008845	314.876	-0.418368	0.312359	-1.33938	0.180446	0.999996	6	124304656	124330527	Cd163	CD163 antigen	protein_coding	93671	https://www.ncbi.nlm.nih.gov/gene/93671
ENSMUSG00000003476	1451.33	0.233493	0.174333	1.33935	0.180457	0.999996	6	55090049	55133016	Crhr2	corticotropin releasing hormone receptor 2	protein_coding	12922	https://www.ncbi.nlm.nih.gov/gene/12922
ENSMUSG00000022515	338.505	0.278811	0.208181	1.33927	0.180482	0.999996	16	4941436	4964205	Anks3	ankyrin repeat and sterile alpha motif domain containing 3	protein_coding	72615	https://www.ncbi.nlm.nih.gov/gene/72615
ENSMUSG00000025993	729.024	-0.232265	0.173442	-1.33915	0.180522	0.999996	1	45908068	45926523	Slc40a1	solute carrier family 40 (iron-regulated transporter), member 1	protein_coding	53945	https://www.ncbi.nlm.nih.gov/gene/53945
ENSMUSG00000059741	243886	-0.26133	0.195153	-1.3391	0.180537	0.999996	9	110741861	110769798	Myl3	myosin, light polypeptide 3	protein_coding	17897	https://www.ncbi.nlm.nih.gov/gene/17897
ENSMUSG00000001473	1059.2	0.196752	0.146961	1.3388	0.180635	0.999996	18	67390717	67402749	Tubb6	tubulin, beta 6 class V	protein_coding	67951	https://www.ncbi.nlm.nih.gov/gene/67951
ENSMUSG00000039480	327.979	0.29353	0.219261	1.33872	0.180661	0.999996	10	34288288	34418552	Nt5dc1	5'-nucleotidase domain containing 1	protein_coding	319638	https://www.ncbi.nlm.nih.gov/gene/319638
ENSMUSG00000114936	1.67476	-3.59577	2.68665	-1.33838	0.180772	0.999996	13	40723110	40725449	Gm47061	predicted gene, 47061	antisense
ENSMUSG00000023266	220.862	0.3157	0.235985	1.3378	0.180962	0.999996	17	47689030	47704286	Frs3	fibroblast growth factor receptor substrate 3	protein_coding	107971	https://www.ncbi.nlm.nih.gov/gene/107971
ENSMUSG00000021070	14.9632	-1.31895	0.985963	-1.33773	0.180985	0.999996	12	105563226	105595237	Bdkrb2	bradykinin receptor, beta 2	protein_coding	12062	https://www.ncbi.nlm.nih.gov/gene/12062
ENSMUSG00000118322	2.23607	-2.57768	1.92851	-1.33662	0.181348	0.999996	18	57632079	57638585	2210409D07Rik	RIKEN cDNA 2210409D07 gene	antisense
ENSMUSG00000024483	1471.21	0.269154	0.201422	1.33627	0.181461	0.999996	18	36559987	36658913	Ankhd1	ankyrin repeat and KH domain containing 1	protein_coding	108857	https://www.ncbi.nlm.nih.gov/gene/108857
ENSMUSG00000042751	8.00306	-1.50763	1.12869	-1.33574	0.181634	0.999996	1	152954993	153119261	Nmnat2	nicotinamide nucleotide adenylyltransferase 2	protein_coding	226518	https://www.ncbi.nlm.nih.gov/gene/226518
ENSMUSG00000067818	1049.61	0.480047	0.359464	1.33545	0.181728	0.999996	2	156775420	156781658	Myl9	myosin, light polypeptide 9, regulatory	protein_coding	98932	https://www.ncbi.nlm.nih.gov/gene/98932
ENSMUSG00000035495	497.745	0.226813	0.169853	1.33535	0.181763	0.999996	4	46114746	46138694	Tstd2	thiosulfate sulfurtransferase (rhodanese)-like domain containing 2	protein_coding	272027	https://www.ncbi.nlm.nih.gov/gene/272027
ENSMUSG00000021764	8681.3	-0.284466	0.213069	-1.33509	0.181846	0.999996	13	114287795	114388258	Ndufs4	NADH:ubiquinone oxidoreductase core subunit S4	protein_coding	17993	https://www.ncbi.nlm.nih.gov/gene/17993
ENSMUSG00000037808	299.382	0.329192	0.246572	1.33508	0.181852	0.999996	9	13827716	13854987	Fam76b	family with sequence similarity 76, member B	protein_coding	72826	https://www.ncbi.nlm.nih.gov/gene/72826
ENSMUSG00000106334	1.71587	-3.60681	2.70183	-1.33495	0.181894	0.999996	3	55578105	55582730	Gm43549	predicted gene 43549	lincRNA
ENSMUSG00000117338	25.0714	-0.808186	0.605461	-1.33483	0.181933	0.999996	17	27580780	27635222	Gm49804	predicted gene, 49804	protein_coding
ENSMUSG00000019823	452.979	0.37982	0.284633	1.33442	0.182066	0.999996	10	41476314	41487032	Mical1	microtubule associated monooxygenase, calponin and LIM domain containing 1	protein_coding	171580	https://www.ncbi.nlm.nih.gov/gene/171580
ENSMUSG00000050075	8.60824	-1.62834	1.22038	-1.33429	0.182109	0.999996	3	59096448	59101821	Gpr171	G protein-coupled receptor 171	protein_coding	229323	https://www.ncbi.nlm.nih.gov/gene/229323
ENSMUSG00000029920	456.528	0.236615	0.177339	1.33425	0.182123	0.999996	6	65042583	65116061	Smarcad1	SWI/SNF-related, matrix-associated actin-dependent regulator of chromatin, subfamily a, containing DEAD/H box 1	protein_coding	13990	https://www.ncbi.nlm.nih.gov/gene/13990
ENSMUSG00000104283	2.56759	2.17102	1.62718	1.33423	0.18213	0.999996	3	32939314	32983301	Gm37459	predicted gene, 37459	antisense
ENSMUSG00000033703	257.553	0.287752	0.215702	1.33403	0.182196	0.999996	8	110882456	110902488	Fcsk	fucose kinase	protein_coding	234730	https://www.ncbi.nlm.nih.gov/gene/234730
ENSMUSG00000038518	905.881	0.236373	0.177194	1.33398	0.18221	0.999996	13	44729474	44921643	Jarid2	jumonji, AT rich interactive domain 2	protein_coding	16468	https://www.ncbi.nlm.nih.gov/gene/16468
ENSMUSG00000097493	71.2841	0.698861	0.523915	1.33392	0.18223	0.999996	15	60822271	60831793	9930014A18Rik	RIKEN cDNA 9930014A18 gene	processed_transcript
ENSMUSG00000045288	4.68013	1.5886	1.19125	1.33356	0.182349	0.999996	11	115315192	115322041	Ush1g	USH1 protein network component sans	protein_coding	16470	https://www.ncbi.nlm.nih.gov/gene/16470
ENSMUSG00000032679	4415.43	-0.234151	0.175594	-1.33348	0.182375	0.999996	2	104095801	104115354	Cd59a	CD59a antigen	protein_coding	12509	https://www.ncbi.nlm.nih.gov/gene/12509
ENSMUSG00000081344	2.51155	5.24851	3.93849	1.33262	0.182657	0.999996	2	172509521	172509691	Gm14303	predicted gene 14303	processed_pseudogene
ENSMUSG00000110489	226.47	-0.434377	0.326049	-1.33224	0.18278	0.999996	8	95808552	95818274	Gm31659	predicted gene, 31659	lincRNA
ENSMUSG00000056569	4.66604	-1.94855	1.46377	-1.33119	0.183127	0.999996	1	171150711	171161130	Mpz	myelin protein zero	protein_coding	17528	https://www.ncbi.nlm.nih.gov/gene/17528
ENSMUSG00000027490	34.6336	-0.706448	0.530944	-1.33055	0.183337	0.999996	2	154559407	154569892	E2f1	E2F transcription factor 1	protein_coding	13555	https://www.ncbi.nlm.nih.gov/gene/13555
ENSMUSG00000021613	38.8035	1.19184	0.895877	1.33037	0.183398	0.999996	13	89539796	89611652	Hapln1	hyaluronan and proteoglycan link protein 1	protein_coding	12950	https://www.ncbi.nlm.nih.gov/gene/12950
ENSMUSG00000024985	371.495	0.240433	0.180741	1.33026	0.183431	0.999996	19	55741820	55933654	Tcf7l2	transcription factor 7 like 2, T cell specific, HMG box	protein_coding	21416	https://www.ncbi.nlm.nih.gov/gene/21416
ENSMUSG00000004371	3.40926	-2.54514	1.91469	-1.32927	0.183758	0.999996	7	4772373	4782859	Il11	interleukin 11	protein_coding	16156	https://www.ncbi.nlm.nih.gov/gene/16156
ENSMUSG00000047227	42.3222	0.590231	0.444272	1.32853	0.184002	0.999996	12	64917906	64924592	Gm527	predicted gene 527	protein_coding	217648	https://www.ncbi.nlm.nih.gov/gene/217648
ENSMUSG00000061816	1531.87	-0.31577	0.237761	-1.3281	0.184145	0.999996	1	66924295	66945404	Myl1	myosin, light polypeptide 1	protein_coding	17901	https://www.ncbi.nlm.nih.gov/gene/17901
ENSMUSG00000021040	1279.83	-0.219952	0.16562	-1.32805	0.184162	0.999996	12	87443896	87452206	Slirp	SRA stem-loop interacting RNA binding protein	protein_coding	380773	https://www.ncbi.nlm.nih.gov/gene/380773
ENSMUSG00000020335	53.5139	0.5983	0.450554	1.32792	0.184204	0.999996	11	50921823	50931633	Zfp354b	zinc finger protein 354B	protein_coding	27274	https://www.ncbi.nlm.nih.gov/gene/27274
ENSMUSG00000112532	5.50831	-1.95771	1.47444	-1.32776	0.184256	0.999996	10	108417251	108453297	Gm36283	predicted gene, 36283	lincRNA
ENSMUSG00000078994	51.2062	0.652629	0.491542	1.32772	0.184272	0.999996	13	67387905	67399819	Zfp429	zinc finger protein 429	protein_coding	72807	https://www.ncbi.nlm.nih.gov/gene/72807
ENSMUSG00000023106	2100.74	-0.236137	0.17786	-1.32765	0.184293	0.999996	5	123907175	123928835	Denr	density-regulated protein	protein_coding	68184	https://www.ncbi.nlm.nih.gov/gene/68184
ENSMUSG00000023017	24.7927	-0.879306	0.662317	-1.32762	0.184303	0.999996	15	99670368	99701130	Asic1	acid-sensing (proton-gated) ion channel 1	protein_coding	11419	https://www.ncbi.nlm.nih.gov/gene/11419
ENSMUSG00000039058	2.35129	-2.77407	2.08991	-1.32736	0.184389	0.999996	3	152462815	152668360	Ak5	adenylate kinase 5	protein_coding	229949	https://www.ncbi.nlm.nih.gov/gene/229949
ENSMUSG00000060301	681.82	0.264873	0.19957	1.32722	0.184436	0.999996	10	79064374	79097600	2610008E11Rik	RIKEN cDNA 2610008E11 gene	protein_coding	72128	https://www.ncbi.nlm.nih.gov/gene/72128
ENSMUSG00000074282	51.0004	0.621568	0.468548	1.32658	0.184646	0.999996	7	24301704	24316666	Zfp94	zinc finger protein 94	protein_coding	22756	https://www.ncbi.nlm.nih.gov/gene/22756
ENSMUSG00000021958	124.114	-0.340569	0.256951	-1.32542	0.185031	0.999996	14	63860364	63919859	Pinx1	PIN2/TERF1 interacting, telomerase inhibitor 1	protein_coding	72400	https://www.ncbi.nlm.nih.gov/gene/72400
ENSMUSG00000019826	305.999	0.259819	0.196117	1.32482	0.185231	0.999996	10	41450383	41465574	Zbtb24	zinc finger and BTB domain containing 24	protein_coding	268294	https://www.ncbi.nlm.nih.gov/gene/268294
ENSMUSG00000004612	4.87846	2.66744	2.01356	1.32474	0.185258	0.999996	7	43437073	43438249	Nkg7	natural killer cell group 7 sequence	protein_coding	72310	https://www.ncbi.nlm.nih.gov/gene/72310
ENSMUSG00000033342	8.76225	-1.98112	1.49596	-1.32431	0.185399	0.999996	3	117485084	117689507	Plppr5	phospholipid phosphatase related 5	protein_coding	75769	https://www.ncbi.nlm.nih.gov/gene/75769
ENSMUSG00000039262	7633.34	0.28072	0.212019	1.32404	0.185491	0.999996	2	32151082	32234537	Prrc2b	proline-rich coiled-coil 2B	protein_coding	227723	https://www.ncbi.nlm.nih.gov/gene/227723
ENSMUSG00000028161	2770.39	-0.180743	0.136518	-1.32394	0.185522	0.999996	3	136670124	136937727	Ppp3ca	protein phosphatase 3, catalytic subunit, alpha isoform	protein_coding	19055	https://www.ncbi.nlm.nih.gov/gene/19055
ENSMUSG00000000823	784.662	0.21144	0.159707	1.32393	0.185527	0.999996	2	181582103	181592803	Zfp512b	zinc finger protein 512B	protein_coding	269401	https://www.ncbi.nlm.nih.gov/gene/269401
ENSMUSG00000072761	24.4543	0.756174	0.5712	1.32384	0.185558	0.999996	17	17294443	17319511	Gm6712	predicted gene 6712	lincRNA	100862203	https://www.ncbi.nlm.nih.gov/gene/100862203
ENSMUSG00000079139	6.34991	-1.99944	1.51074	-1.32349	0.185673	0.999996	1	135231995	135233225	Gm4204	predicted gene 4204	processed_pseudogene
ENSMUSG00000032017	1.58061	-2.79271	2.11019	-1.32344	0.185689	0.999996	9	42518135	42944493	Grik4	glutamate receptor, ionotropic, kainate 4	protein_coding	110637	https://www.ncbi.nlm.nih.gov/gene/110637
ENSMUSG00000025268	979.68	-0.223897	0.169188	-1.32337	0.185714	0.999996	X	150806370	150814345	Maged2	melanoma antigen, family D, 2	protein_coding	80884	https://www.ncbi.nlm.nih.gov/gene/80884
ENSMUSG00000044071	6.29442	-1.54021	1.16465	-1.32247	0.186013	0.999996	10	123263996	123741204	Tafa2	TAFA chemokine like family member 2	protein_coding	268354	https://www.ncbi.nlm.nih.gov/gene/268354
ENSMUSG00000029860	2051.73	-0.313495	0.237083	-1.3223	0.186068	0.999996	6	42349630	42360213	Zyx	zyxin	protein_coding	22793	https://www.ncbi.nlm.nih.gov/gene/22793
ENSMUSG00000002578	67.6647	-0.512912	0.387975	-1.32202	0.186161	0.999996	10	128630843	128669358	Ikzf4	IKAROS family zinc finger 4	protein_coding	22781	https://www.ncbi.nlm.nih.gov/gene/22781
ENSMUSG00000020455	841.706	0.203432	0.153967	1.32127	0.186412	0.999996	11	58978093	58991458	Trim11	tripartite motif-containing 11	protein_coding	94091	https://www.ncbi.nlm.nih.gov/gene/94091
ENSMUSG00000029727	2.41235	-2.65156	2.00747	-1.32085	0.186552	0.999996	5	137892932	137921619	Cyp3a13	cytochrome P450, family 3, subfamily a, polypeptide 13	protein_coding	13113	https://www.ncbi.nlm.nih.gov/gene/13113
ENSMUSG00000097476	3.69917	1.79492	1.35921	1.32056	0.186648	0.999996	12	112946363	112950512	Gm26583	predicted gene, 26583	lincRNA
ENSMUSG00000031144	64.5423	-0.656728	0.497362	-1.32042	0.186694	0.999996	X	7638471	7653256	Syp	synaptophysin	protein_coding	20977	https://www.ncbi.nlm.nih.gov/gene/20977
ENSMUSG00000028333	2186.83	-0.213383	0.161659	-1.31996	0.18685	0.999996	4	46450902	46472657	Anp32b	acidic (leucine-rich) nuclear phosphoprotein 32 family, member B	protein_coding	67628	https://www.ncbi.nlm.nih.gov/gene/67628
ENSMUSG00000048865	81.3625	-0.684888	0.519283	-1.31891	0.187199	0.999996	1	171388954	171410298	Arhgap30	Rho GTPase activating protein 30	protein_coding	226652	https://www.ncbi.nlm.nih.gov/gene/226652
ENSMUSG00000115167	735.514	-0.278467	0.211213	-1.31842	0.187364	0.999996	14	79146259	79151389	Gm49015	predicted gene, 49015	antisense
ENSMUSG00000006360	991.94	-0.482252	0.36579	-1.31839	0.187374	0.999996	12	113146316	113153879	Crip1	cysteine-rich protein 1 (intestinal)	protein_coding	12925	https://www.ncbi.nlm.nih.gov/gene/12925
ENSMUSG00000031489	2.69371	-3.82701	2.90327	-1.31817	0.187446	0.999996	8	27225776	27250616	Adrb3	adrenergic receptor, beta 3	protein_coding	11556	https://www.ncbi.nlm.nih.gov/gene/11556
ENSMUSG00000058881	466.453	0.293153	0.222755	1.31604	0.188162	0.999996	18	82910663	83005314	Zfp516	zinc finger protein 516	protein_coding	329003	https://www.ncbi.nlm.nih.gov/gene/329003
ENSMUSG00000024677	49.596	-0.767715	0.583488	-1.31573	0.188264	0.999996	19	11516512	11531256	Ms4a6b	membrane-spanning 4-domains, subfamily A, member 6B	protein_coding	69774	https://www.ncbi.nlm.nih.gov/gene/69774
ENSMUSG00000032680	163.249	-0.330368	0.251204	-1.31514	0.188463	0.999996	2	152415587	152444330	6820408C15Rik	RIKEN cDNA 6820408C15 gene	protein_coding	228778	https://www.ncbi.nlm.nih.gov/gene/228778
ENSMUSG00000032372	619.9	0.251192	0.191005	1.31511	0.188474	0.999996	9	92275602	92297752	Plscr2	phospholipid scramblase 2	protein_coding	18828	https://www.ncbi.nlm.nih.gov/gene/18828
ENSMUSG00000023781	1.77649	3.00063	2.28193	1.31496	0.188525	0.999996	11	69120404	69124055	Hes7	hes family bHLH transcription factor 7	protein_coding	84653	https://www.ncbi.nlm.nih.gov/gene/84653
ENSMUSG00000031613	194.157	-0.545878	0.41519	-1.31477	0.188588	0.999996	8	56294585	56321043	Hpgd	hydroxyprostaglandin dehydrogenase 15 (NAD)	protein_coding	15446	https://www.ncbi.nlm.nih.gov/gene/15446
ENSMUSG00000022299	449.89	0.239829	0.182442	1.31455	0.18866	0.999996	15	39091231	39112716	Slc25a32	solute carrier family 25, member 32	protein_coding	69906	https://www.ncbi.nlm.nih.gov/gene/69906
ENSMUSG00000028717	210.837	-0.502838	0.382518	-1.31455	0.188662	0.999996	4	115056426	115071755	Tal1	T cell acute lymphocytic leukemia 1	protein_coding	21349	https://www.ncbi.nlm.nih.gov/gene/21349
ENSMUSG00000017667	132.602	0.465888	0.354499	1.31422	0.188774	0.999996	2	165374264	165388259	Zfp334	zinc finger protein 334	protein_coding	228876	https://www.ncbi.nlm.nih.gov/gene/228876
ENSMUSG00000001751	481.272	0.221617	0.168655	1.31402	0.188838	0.999996	11	101070012	101077672	Naglu	alpha-N-acetylglucosaminidase (Sanfilippo disease IIIB)	protein_coding	27419	https://www.ncbi.nlm.nih.gov/gene/27419
ENSMUSG00000060176	4.66507	-1.95923	1.49171	-1.31341	0.189045	0.999996	13	58287502	58359122	Kif27	kinesin family member 27	protein_coding	75050	https://www.ncbi.nlm.nih.gov/gene/75050
ENSMUSG00000028580	2202.24	0.213501	0.162604	1.31301	0.189181	0.999996	4	130663321	130781564	Pum1	pumilio RNA-binding family member 1	protein_coding	80912	https://www.ncbi.nlm.nih.gov/gene/80912
ENSMUSG00000028447	1391.66	-0.209235	0.159427	-1.31242	0.189378	0.999996	4	41714798	41723170	Dctn3	dynactin 3	protein_coding	53598	https://www.ncbi.nlm.nih.gov/gene/53598
ENSMUSG00000068893	12.7189	-1.68419	1.28349	-1.31219	0.189456	0.999996	3	92215920	92256724	Sprr2a2	small proline-rich protein 2A2	protein_coding	100303744	https://www.ncbi.nlm.nih.gov/gene/100303744
ENSMUSG00000034379	160.933	0.321034	0.244726	1.31181	0.189585	0.999996	16	36041190	36043928	Wdr5b	WD repeat domain 5B	protein_coding	69544	https://www.ncbi.nlm.nih.gov/gene/69544
ENSMUSG00000063415	333.52	1.33114	1.01508	1.31137	0.189734	0.999996	6	84571414	84593908	Cyp26b1	cytochrome P450, family 26, subfamily b, polypeptide 1	protein_coding	232174	https://www.ncbi.nlm.nih.gov/gene/232174
ENSMUSG00000036199	22037.2	-0.244688	0.186659	-1.31088	0.189898	0.999996	8	69894180	69902558	Ndufa13	NADH:ubiquinone oxidoreductase subunit A13	protein_coding	67184	https://www.ncbi.nlm.nih.gov/gene/67184
ENSMUSG00000040723	4241.18	0.178969	0.136581	1.31035	0.190077	0.999996	1	165646516	165709757	Rcsd1	RCSD domain containing 1	protein_coding	226594	https://www.ncbi.nlm.nih.gov/gene/226594
ENSMUSG00000109203	41.0246	-0.966174	0.737396	-1.31025	0.190111	0.999996	7	49085083	49086981	Gm32849	predicted gene, 32849	lincRNA
ENSMUSG00000029478	3356.36	0.228041	0.174053	1.31019	0.190133	0.999996	5	125017153	125179219	Ncor2	nuclear receptor co-repressor 2	protein_coding	20602	https://www.ncbi.nlm.nih.gov/gene/20602
ENSMUSG00000090523	1411.09	0.207866	0.158814	1.30887	0.19058	0.999996	18	32528322	32560034	Gypc	glycophorin C	protein_coding	71683	https://www.ncbi.nlm.nih.gov/gene/71683
ENSMUSG00000049907	3501.49	0.387476	0.296049	1.30883	0.190593	0.999996	5	74195286	74199481	Rasl11b	RAS-like, family 11, member B	protein_coding	68939	https://www.ncbi.nlm.nih.gov/gene/68939
ENSMUSG00000106535	1.60288	-3.14455	2.40333	-1.30842	0.190732	0.999996	5	4073571	4075457	Gm43031	predicted gene 43031	sense_intronic
ENSMUSG00000068417	6.64313	-1.75226	1.33966	-1.30798	0.190879	0.999996	14	50955992	50964749	Pnp2	purine-nucleoside phosphorylase 2	protein_coding	667034	https://www.ncbi.nlm.nih.gov/gene/667034
ENSMUSG00000061436	2148.59	0.493215	0.377092	1.30794	0.190892	0.999996	6	38694390	38876165	Hipk2	homeodomain interacting protein kinase 2	protein_coding	15258	https://www.ncbi.nlm.nih.gov/gene/15258
ENSMUSG00000004709	7.73934	-1.64084	1.2547	-1.30775	0.190957	0.999996	1	171559193	171609746	Cd244a	CD244 molecule A	protein_coding	18106	https://www.ncbi.nlm.nih.gov/gene/18106
ENSMUSG00000090223	26.4189	-1.29884	0.993186	-1.30775	0.190958	0.999996	16	96467606	96525793	Pcp4	Purkinje cell protein 4	protein_coding	18546	https://www.ncbi.nlm.nih.gov/gene/18546
ENSMUSG00000023088	1365.36	0.207021	0.158338	1.30746	0.191057	0.999996	16	14361558	14475737	Abcc1	ATP-binding cassette, sub-family C (CFTR/MRP), member 1	protein_coding	17250	https://www.ncbi.nlm.nih.gov/gene/17250
ENSMUSG00000029863	274.838	0.431714	0.330363	1.30678	0.191286	0.999996	6	42264985	42282508	Casp2	caspase 2	protein_coding	12366	https://www.ncbi.nlm.nih.gov/gene/12366
ENSMUSG00000018907	1.61531	-3.30695	2.53204	-1.30604	0.191539	0.999996	11	70315610	70322628	Alox12e	arachidonate lipoxygenase, epidermal	protein_coding	11685	https://www.ncbi.nlm.nih.gov/gene/11685
ENSMUSG00000025889	24.4052	1.60952	1.23265	1.30574	0.191642	0.999996	6	60731575	60829855	Snca	synuclein, alpha	protein_coding	20617	https://www.ncbi.nlm.nih.gov/gene/20617
ENSMUSG00000063410	1887.85	0.229543	0.175811	1.30563	0.191679	0.999996	14	121286343	121380011	Stk24	serine/threonine kinase 24	protein_coding	223255	https://www.ncbi.nlm.nih.gov/gene/223255
ENSMUSG00000021127	5374.34	-0.328612	0.25175	-1.30531	0.191787	0.999996	12	80107754	80113013	Zfp36l1	zinc finger protein 36, C3H type-like 1	protein_coding	12192	https://www.ncbi.nlm.nih.gov/gene/12192
ENSMUSG00000097321	27.5315	-0.698868	0.535428	-1.30525	0.191807	0.999996	5	151368675	151432118	1700028E10Rik	RIKEN cDNA 1700028E10 gene	processed_transcript
ENSMUSG00000028931	30.1122	-0.831791	0.637269	-1.30524	0.19181	0.999996	4	152390742	152477910	Kcnab2	potassium voltage-gated channel, shaker-related subfamily, beta member 2	protein_coding	16498	https://www.ncbi.nlm.nih.gov/gene/16498
ENSMUSG00000033857	211.83	0.28872	0.221252	1.30494	0.191913	0.999996	11	118476829	118489209	Engase	endo-beta-N-acetylglucosaminidase	protein_coding	217364	https://www.ncbi.nlm.nih.gov/gene/217364
ENSMUSG00000021520	18430.7	-0.261909	0.200713	-1.30489	0.19193	0.999996	13	66900617	66905378	Uqcrb	ubiquinol-cytochrome c reductase binding protein	protein_coding	67530	https://www.ncbi.nlm.nih.gov/gene/67530
ENSMUSG00000054428	5388.72	-0.253484	0.194276	-1.30476	0.191973	0.999996	4	132530555	132533659	Atpif1	ATPase inhibitory factor 1	protein_coding	11983	https://www.ncbi.nlm.nih.gov/gene/11983
ENSMUSG00000078153	27.3877	1.17498	0.900707	1.30451	0.192061	0.999996	11	48945354	48946190	Psme2b	protease (prosome, macropain) activator subunit 2B	protein_coding	621823	https://www.ncbi.nlm.nih.gov/gene/621823
ENSMUSG00000099722	7.6278	1.20286	0.922228	1.30429	0.192134	0.999996	9	103888423	103960376	Gm29154	predicted gene 29154	lincRNA
ENSMUSG00000054057	233.604	0.274765	0.210737	1.30383	0.192291	0.999996	2	18025193	18037737	A930004D18Rik	RIKEN cDNA A930004D18 gene	protein_coding
ENSMUSG00000022949	11.0856	-1.38765	1.06452	-1.30355	0.192387	0.999996	16	92485736	92541243	Clic6	chloride intracellular channel 6	protein_coding	209195	https://www.ncbi.nlm.nih.gov/gene/209195
ENSMUSG00000031748	1011.03	0.231708	0.177796	1.30322	0.192499	0.999996	8	93809966	93969388	Gnao1	guanine nucleotide binding protein, alpha O	protein_coding	14681	https://www.ncbi.nlm.nih.gov/gene/14681
ENSMUSG00000010095	1466.45	-0.198889	0.152638	-1.303	0.192573	0.999996	19	8706882	8723369	Slc3a2	solute carrier family 3 (activators of dibasic and neutral amino acid transport), member 2	protein_coding	17254	https://www.ncbi.nlm.nih.gov/gene/17254
ENSMUSG00000038214	544.652	0.215017	0.165034	1.30286	0.192623	0.999996	10	43478831	43515396	Bend3	BEN domain containing 3	protein_coding	331623	https://www.ncbi.nlm.nih.gov/gene/331623
ENSMUSG00000033022	58.0581	-0.864238	0.663685	-1.30218	0.192855	0.999996	18	46713193	46728395	Cdo1	cysteine dioxygenase 1, cytosolic	protein_coding	12583	https://www.ncbi.nlm.nih.gov/gene/12583
ENSMUSG00000064341	1.834e+06	-0.193104	0.148305	-1.30207	0.192892	0.999996	MT	2751	3707	mt-Nd1	mitochondrially encoded NADH dehydrogenase 1	protein_coding	17716	https://www.ncbi.nlm.nih.gov/gene/17716
ENSMUSG00000036636	1462.6	0.189618	0.145663	1.30176	0.192998	0.999996	17	25133391	25162104	Clcn7	chloride channel, voltage-sensitive 7	protein_coding	26373	https://www.ncbi.nlm.nih.gov/gene/26373
ENSMUSG00000027845	174.528	0.303867	0.233527	1.30121	0.193188	0.999996	3	103800605	103809444	Dclre1b	DNA cross-link repair 1B	protein_coding	140917	https://www.ncbi.nlm.nih.gov/gene/140917
ENSMUSG00000043424	719.023	0.363245	0.279221	1.30092	0.193284	0.999996	18	43475418	43477796	Eif3j2	eukaryotic translation initiation factor 3, subunit J2	protein_coding	100042807	https://www.ncbi.nlm.nih.gov/gene/100042807
ENSMUSG00000045251	67.7443	0.473875	0.364426	1.30033	0.193486	0.999996	7	127418967	127422068	Zfp688	zinc finger protein 688	protein_coding	69234	https://www.ncbi.nlm.nih.gov/gene/69234
ENSMUSG00000025409	1033.13	0.229668	0.176627	1.3003	0.193497	0.999996	10	127281956	127289018	Mbd6	methyl-CpG binding domain protein 6	protein_coding	110962	https://www.ncbi.nlm.nih.gov/gene/110962
ENSMUSG00000039328	376.799	-0.282327	0.217179	-1.29997	0.193611	0.999996	8	31111820	31131482	Rnf122	ring finger protein 122	protein_coding	68867	https://www.ncbi.nlm.nih.gov/gene/68867
ENSMUSG00000086290	253.419	0.375347	0.288791	1.29972	0.193697	0.999996	4	132308623	132311024	Snhg12	small nucleolar RNA host gene 12	lincRNA
ENSMUSG00000070509	1785.62	0.198654	0.152845	1.2997	0.193702	0.999996	7	73375509	73419899	Rgma	repulsive guidance molecule family member A	protein_coding	244058	https://www.ncbi.nlm.nih.gov/gene/244058
ENSMUSG00000026109	19.3028	-0.977191	0.751864	-1.29969	0.193707	0.999996	1	50900647	51187270	Tmeff2	transmembrane protein with EGF-like and two follistatin-like domains 2	protein_coding	56363	https://www.ncbi.nlm.nih.gov/gene/56363
ENSMUSG00000097724	8.21814	1.17991	0.907888	1.29962	0.19373	0.999996	3	63963633	63968659	Gm26850	predicted gene, 26850	antisense
ENSMUSG00000035273	28.7543	-0.849007	0.653318	-1.29953	0.193762	0.999996	5	100679484	100719716	Hpse	heparanase	protein_coding	15442	https://www.ncbi.nlm.nih.gov/gene/15442
ENSMUSG00000047963	286.435	-0.276384	0.212689	-1.29948	0.19378	0.999996	5	92603041	92606579	Stbd1	starch binding domain 1	protein_coding	52331	https://www.ncbi.nlm.nih.gov/gene/52331
ENSMUSG00000030417	2852.07	-0.210056	0.161705	-1.299	0.193943	0.999996	7	35641982	35647521	Pdcd5	programmed cell death 5	protein_coding	56330	https://www.ncbi.nlm.nih.gov/gene/56330
ENSMUSG00000026743	770.703	0.231804	0.178461	1.2989	0.193977	0.999996	2	18055237	18212388	Mllt10	myeloid/lymphoid or mixed-lineage leukemia; translocated to, 10	protein_coding	17354	https://www.ncbi.nlm.nih.gov/gene/17354
ENSMUSG00000117586	5.22812	1.73142	1.33325	1.29865	0.194065	0.999996	17	94692889	94693341	Gm50006	predicted gene, 50006	processed_pseudogene
ENSMUSG00000046096	800.06	-0.195626	0.150685	-1.29825	0.194203	0.999996	7	120677618	120734854	Mosmo	modulator of smoothened	protein_coding	233812	https://www.ncbi.nlm.nih.gov/gene/233812
ENSMUSG00000023923	825.922	0.214209	0.165062	1.29775	0.194374	0.999996	17	50733124	51179352	Tbc1d5	TBC1 domain family, member 5	protein_coding	72238	https://www.ncbi.nlm.nih.gov/gene/72238
ENSMUSG00000110649	5.06037	1.36669	1.05316	1.29771	0.194388	0.999996	8	20001099	20008736	Gm40466	predicted gene, 40466	unprocessed_pseudogene
ENSMUSG00000028991	2707.19	0.209588	0.161522	1.29758	0.194432	0.999996	4	148448611	148557683	Mtor	mechanistic target of rapamycin kinase	protein_coding	56717	https://www.ncbi.nlm.nih.gov/gene/56717
ENSMUSG00000098194	0.484753	5.15893	3.97657	1.29733	0.194518	0.999996	9	45835929	45836935	Gm7286	predicted gene 7286	processed_pseudogene
ENSMUSG00000118653	15.072	1.19127	0.918674	1.29673	0.194726	0.999996	9	56437457	56438444			protein_coding
ENSMUSG00000035033	0.705863	5.15344	3.97662	1.29594	0.194998	0.999996	2	61802930	61814114	Tbr1	T-box brain gene 1	protein_coding	21375	https://www.ncbi.nlm.nih.gov/gene/21375
ENSMUSG00000028060	858.996	0.192467	0.148595	1.29525	0.195234	0.999996	3	88685803	88712924	Khdc4	KH domain containing 4, pre-mRNA splicing factor	protein_coding	74200	https://www.ncbi.nlm.nih.gov/gene/74200
ENSMUSG00000031862	1034.46	0.200817	0.155089	1.29485	0.195372	0.999996	8	69791163	69807749	Atp13a1	ATPase type 13A1	protein_coding	170759	https://www.ncbi.nlm.nih.gov/gene/170759
ENSMUSG00000044667	7.59576	-1.66236	1.28394	-1.29474	0.19541	0.999996	3	117319139	117360876	Plppr4	phospholipid phosphatase related 4	protein_coding	229791	https://www.ncbi.nlm.nih.gov/gene/229791
ENSMUSG00000020170	857.325	0.229738	0.17744	1.29474	0.195411	0.999996	10	117069427	117148534	Frs2	fibroblast growth factor receptor substrate 2	protein_coding	327826	https://www.ncbi.nlm.nih.gov/gene/327826
ENSMUSG00000024621	825.424	-0.400616	0.309492	-1.29443	0.195517	0.999996	18	61100598	61132149	Csf1r	colony stimulating factor 1 receptor	protein_coding	12978	https://www.ncbi.nlm.nih.gov/gene/12978
ENSMUSG00000024679	24.8417	-0.88782	0.685908	-1.29437	0.195537	0.999996	19	11586604	11604849	Ms4a6d	membrane-spanning 4-domains, subfamily A, member 6D	protein_coding	68774	https://www.ncbi.nlm.nih.gov/gene/68774
ENSMUSG00000022228	1206.39	0.254119	0.196354	1.29418	0.195602	0.999996	13	21442180	21453730	Zscan26	zinc finger and SCAN domain containing 26	protein_coding	432731	https://www.ncbi.nlm.nih.gov/gene/432731
ENSMUSG00000025337	1422.83	-0.179953	0.139054	-1.29412	0.195623	0.999996	5	130245731	130255530	Sbds	SBDS ribosome maturation factor	protein_coding	66711	https://www.ncbi.nlm.nih.gov/gene/66711
ENSMUSG00000108621	434.106	0.281559	0.217628	1.29376	0.195748	0.999996	7	39544402	39580589	Gm37494	predicted gene, 37494	lincRNA
ENSMUSG00000074994	1823.47	0.206345	0.15955	1.29329	0.195909	0.999996	2	104754795	104816760	Qser1	glutamine and serine rich 1	protein_coding	99003	https://www.ncbi.nlm.nih.gov/gene/99003
ENSMUSG00000034566	32797.4	-0.240693	0.186112	-1.29327	0.195917	0.999996	11	115415689	115419962	Atp5h	ATP synthase, H+ transporting, mitochondrial F0 complex, subunit D	protein_coding	71679	https://www.ncbi.nlm.nih.gov/gene/71679
ENSMUSG00000023036	143.247	-2.03149	1.57093	-1.29318	0.195948	0.999996	18	37815079	37841873	Pcdhgc4	protocadherin gamma subfamily C, 4	protein_coding	93707	https://www.ncbi.nlm.nih.gov/gene/93707
ENSMUSG00000033054	289.227	0.296732	0.229571	1.29255	0.196167	0.999996	9	53537047	53574342	Npat	nuclear protein in the AT region	protein_coding	244879	https://www.ncbi.nlm.nih.gov/gene/244879
ENSMUSG00000105797	7.24445	-1.31196	1.01503	-1.29252	0.196176	0.999996	3	149304829	149345840	Gm5149	predicted gene 5149	lincRNA
ENSMUSG00000025900	124.774	-0.50477	0.390837	-1.29151	0.196527	0.999996	1	3999557	4409241	Rp1	retinitis pigmentosa 1 (human)	protein_coding	19888	https://www.ncbi.nlm.nih.gov/gene/19888
ENSMUSG00000076490	10.5255	-1.64438	1.27329	-1.29145	0.196549	0.999996	6	41538218	41539881	Trbc1	T cell receptor beta, constant region 1	TR_C_gene
ENSMUSG00000021140	3247.39	0.207937	0.161181	1.29009	0.197021	0.999996	12	81860023	82000924	Pcnx	pecanex homolog	protein_coding	54604	https://www.ncbi.nlm.nih.gov/gene/54604
ENSMUSG00000021483	123.143	0.375033	0.290936	1.28906	0.197378	0.999996	13	64432314	64441773	Cdk20	cyclin-dependent kinase 20	protein_coding	105278	https://www.ncbi.nlm.nih.gov/gene/105278
ENSMUSG00000044770	44.9735	0.882845	0.684973	1.28888	0.197441	0.999996	10	42860370	42960780	Scml4	Scm polycomb group protein like 4	protein_coding	268297	https://www.ncbi.nlm.nih.gov/gene/268297
ENSMUSG00000106978	77.3535	0.420379	0.32626	1.28848	0.197579	0.999996	5	65760991	65764379	N4bp2os	NEDD4 binding protein 2, opposite strand	processed_transcript
ENSMUSG00000029452	148.202	0.333607	0.25905	1.28781	0.197811	0.999996	5	121451893	121524183	Tmem116	transmembrane protein 116	protein_coding	77462	https://www.ncbi.nlm.nih.gov/gene/77462
ENSMUSG00000020928	79.2439	-0.841102	0.653266	-1.28753	0.197909	0.999996	11	102835849	102838040	Higd1b	HIG1 domain family, member 1B	protein_coding	75689	https://www.ncbi.nlm.nih.gov/gene/75689
ENSMUSG00000049600	293.493	0.262815	0.204131	1.28748	0.197926	0.999996	7	13003898	13010034	Zbtb45	zinc finger and BTB domain containing 45	protein_coding	232879	https://www.ncbi.nlm.nih.gov/gene/232879
ENSMUSG00000110530	1.68933	3.46996	2.69541	1.28736	0.197969	0.999996	8	18889210	18902316	Gm35934	predicted gene, 35934	antisense
ENSMUSG00000019158	1814.37	-0.263069	0.204356	-1.28731	0.197987	0.999996	7	16452779	16455494	Tmem160	transmembrane protein 160	protein_coding	69094	https://www.ncbi.nlm.nih.gov/gene/69094
ENSMUSG00000044609	0.471271	5.10717	3.96734	1.28731	0.197988	0.999996	7	42953600	42954388	Gm9294	predicted pseudogene 9294	processed_pseudogene
ENSMUSG00000084799	21.4895	-0.803891	0.624578	-1.2871	0.198061	0.999996	1	63113078	63158290	Ino80dos	INO80 complex subunit D, opposite strand	lincRNA
ENSMUSG00000000942	10.504	-1.35574	1.0534	-1.28702	0.198089	0.999996	6	52189671	52191753	Hoxa4	homeobox A4	protein_coding	15401	https://www.ncbi.nlm.nih.gov/gene/15401
ENSMUSG00000035914	241.688	0.345283	0.268287	1.28699	0.198098	0.999996	9	58524298	58555437	Cd276	CD276 antigen	protein_coding	102657	https://www.ncbi.nlm.nih.gov/gene/102657
ENSMUSG00000069188	11.58	1.82791	1.42082	1.28652	0.198263	0.999996	2	4959545	4959752	Gm13192	predicted gene 13192	processed_pseudogene
ENSMUSG00000022559	539.209	0.230161	0.178953	1.28615	0.198389	0.999996	15	76535721	76538746	Fbxl6	F-box and leucine-rich repeat protein 6	protein_coding	30840	https://www.ncbi.nlm.nih.gov/gene/30840
ENSMUSG00000027412	161.691	0.354836	0.275959	1.28583	0.198503	0.999996	2	160880670	160906002	Lpin3	lipin 3	protein_coding	64899	https://www.ncbi.nlm.nih.gov/gene/64899
ENSMUSG00000003190	268.669	0.254923	0.198512	1.28417	0.199083	0.999996	7	44991222	44998712	Bcl2l12	BCL2-like 12 (proline rich)	protein_coding	75736	https://www.ncbi.nlm.nih.gov/gene/75736
ENSMUSG00000028497	178.312	-0.556334	0.43336	-1.28377	0.199222	0.999996	4	88396144	88438928	Hacd4	3-hydroxyacyl-CoA dehydratase 4	protein_coding	66775	https://www.ncbi.nlm.nih.gov/gene/66775
ENSMUSG00000104213	21.9154	-1.32086	1.02893	-1.28372	0.199239	0.999996	12	113406604	113416324	Ighd	immunoglobulin heavy constant delta	IG_C_gene
ENSMUSG00000030735	56.0837	0.68227	0.531683	1.28323	0.199413	0.999996	8	67514235	67515590	Gm9755	predicted pseudogene 9755	processed_pseudogene
ENSMUSG00000020163	23407.5	-0.211057	0.164509	-1.28295	0.199509	0.999996	10	80402997	80406830	Uqcr11	ubiquinol-cytochrome c reductase, complex III subunit XI	protein_coding	66594	https://www.ncbi.nlm.nih.gov/gene/66594
ENSMUSG00000023089	17368.7	-0.261382	0.203763	-1.28277	0.199572	0.999996	6	24518666	24528013	Ndufa5	NADH:ubiquinone oxidoreductase subunit A5	protein_coding	68202	https://www.ncbi.nlm.nih.gov/gene/68202
ENSMUSG00000058748	211.696	0.285962	0.222937	1.2827	0.199595	0.999996	8	4613167	4630231	Zfp958	zinc finger protein 958	protein_coding	233987	https://www.ncbi.nlm.nih.gov/gene/233987
ENSMUSG00000103200	5.63605	-1.4336	1.11787	-1.28245	0.199686	0.999996	1	160726042	160726681	Gm37328	predicted gene, 37328	sense_intronic
ENSMUSG00000108726	3.10751	1.63207	1.27295	1.28211	0.199804	0.999996	7	38050147	38061700	Gm30684	predicted gene, 30684	lincRNA
ENSMUSG00000029461	1599.75	0.178087	0.138908	1.28205	0.199825	0.999996	7	100706635	100841656	Fam168a	family with sequence similarity 168, member A	protein_coding	319604	https://www.ncbi.nlm.nih.gov/gene/319604
ENSMUSG00000001672	2.28055	-2.74901	2.1447	-1.28177	0.199922	0.999996	8	109947914	109962203	Marveld3	MARVEL (membrane-associating) domain containing 3	protein_coding	73608	https://www.ncbi.nlm.nih.gov/gene/73608
ENSMUSG00000022012	19.0434	-0.842243	0.6576	-1.28078	0.20027	0.999996	14	77156763	77721760	Enox1	ecto-NOX disulfide-thiol exchanger 1	protein_coding	239188	https://www.ncbi.nlm.nih.gov/gene/239188
ENSMUSG00000097705	1.46983	3.38338	2.64176	1.28073	0.200289	0.999996	10	22187013	22302835	Gm26740	predicted gene, 26740	antisense
ENSMUSG00000030324	2.70054	-2.11634	1.65259	-1.28062	0.200329	0.999996	6	115931748	115940036	Rho	rhodopsin	protein_coding	212541	https://www.ncbi.nlm.nih.gov/gene/212541
ENSMUSG00000104063	133.187	0.363988	0.284286	1.28036	0.200419	0.999996	18	37751600	37841873	Pcdhgb7	protocadherin gamma subfamily B, 7	protein_coding	93704	https://www.ncbi.nlm.nih.gov/gene/93704
ENSMUSG00000047592	5.18529	-2.40997	1.88302	-1.27984	0.200601	0.999996	5	138225898	138253363	Nxpe5	neurexophilin and PC-esterase domain family, member 5	protein_coding	381680	https://www.ncbi.nlm.nih.gov/gene/381680
ENSMUSG00000062309	89.2699	-0.451329	0.352707	-1.27962	0.20068	0.999996	9	57504026	57505448	Rpp25	ribonuclease P/MRP 25 subunit	protein_coding	102614	https://www.ncbi.nlm.nih.gov/gene/102614
ENSMUSG00000082186	8.14149	-1.14966	0.898545	-1.27947	0.200731	0.999996	4	41168646	41169604	Gm12403	predicted gene 12403	processed_pseudogene
ENSMUSG00000044149	114.622	0.343006	0.268089	1.27945	0.200739	0.999996	X	36887540	36903513	Nkrf	NF-kappaB repressing factor	protein_coding	77286	https://www.ncbi.nlm.nih.gov/gene/77286
ENSMUSG00000074071	5.07539	-1.89105	1.47812	-1.27936	0.20077	0.999996	7	68273839	68363092	Fam169b	family with sequence similarity 169, member B	protein_coding	434197	https://www.ncbi.nlm.nih.gov/gene/434197
ENSMUSG00000066798	106.875	0.376712	0.294504	1.27914	0.200847	0.999996	2	37425500	37443171	Zbtb6	zinc finger and BTB domain containing 6	protein_coding	241322	https://www.ncbi.nlm.nih.gov/gene/241322
ENSMUSG00000028716	3.24424	-2.31704	1.81158	-1.27902	0.200891	0.999996	4	115088708	115093899	Pdzk1ip1	PDZK1 interacting protein 1	protein_coding	67182	https://www.ncbi.nlm.nih.gov/gene/67182
ENSMUSG00000050708	7565.65	-0.305755	0.239067	-1.27895	0.200915	0.999996	7	45457944	45459884	Ftl1	ferritin light polypeptide 1	protein_coding	14325	https://www.ncbi.nlm.nih.gov/gene/14325
ENSMUSG00000068335	56.3929	0.863357	0.675186	1.27869	0.201004	0.999996	6	83030934	83033471	Dok1	docking protein 1	protein_coding	13448	https://www.ncbi.nlm.nih.gov/gene/13448
ENSMUSG00000056938	612.901	0.218756	0.171084	1.27865	0.201022	0.999996	11	103101682	103112200	Acbd4	acyl-Coenzyme A binding domain containing 4	protein_coding	67131	https://www.ncbi.nlm.nih.gov/gene/67131
ENSMUSG00000098021	13.209	1.16727	0.913496	1.27781	0.201318	0.999996	15	39180511	39181436	Gm9522	predicted gene 9522	processed_pseudogene
ENSMUSG00000002416	7494.99	-0.265565	0.20786	-1.27761	0.201386	0.999996	6	39592574	39603382	Ndufb2	NADH:ubiquinone oxidoreductase subunit B2	protein_coding	68198	https://www.ncbi.nlm.nih.gov/gene/68198
ENSMUSG00000072653	10.5034	1.3584	1.06357	1.27721	0.201529	0.999996	6	47943171	47955913	Zfp783	zinc finger protein 783	transcribed_unprocessed_pseudogene
ENSMUSG00000034813	13.4987	-0.987953	0.773686	-1.27694	0.201622	0.999996	10	119453830	120087261	Grip1	glutamate receptor interacting protein 1	protein_coding	74053	https://www.ncbi.nlm.nih.gov/gene/74053
ENSMUSG00000092335	19.7945	-0.757406	0.593147	-1.27693	0.201628	0.999996	7	42579783	42592547	Zfp977	zinc finger protein 977	protein_coding	637776	https://www.ncbi.nlm.nih.gov/gene/637776
ENSMUSG00000038690	24392.4	-0.236527	0.185241	-1.27687	0.201649	0.999996	5	145183698	145192062	Atp5j2	ATP synthase, H+ transporting, mitochondrial F0 complex, subunit F2	protein_coding	57423	https://www.ncbi.nlm.nih.gov/gene/57423
ENSMUSG00000003348	168.102	-0.411872	0.322569	-1.27685	0.201655	0.999996	10	80685253	80701977	Mob3a	MOB kinase activator 3A	protein_coding	208228	https://www.ncbi.nlm.nih.gov/gene/208228
ENSMUSG00000022237	1453.71	0.235367	0.184336	1.27683	0.201661	0.999996	15	31291478	31367726	Ankrd33b	ankyrin repeat domain 33B	protein_coding	67434	https://www.ncbi.nlm.nih.gov/gene/67434
ENSMUSG00000037251	415.392	0.228485	0.17913	1.27552	0.202124	0.999996	8	25980604	25994133	Pomk	protein-O-mannose kinase	protein_coding	74653	https://www.ncbi.nlm.nih.gov/gene/74653
ENSMUSG00000105353	48.6918	0.709338	0.556149	1.27545	0.202151	0.999996	5	44136620	44136921	Gm42428	predicted gene 42428	lincRNA
ENSMUSG00000032359	1458.9	-0.217422	0.170475	-1.27539	0.202172	0.999996	9	90054152	90076089	Ctsh	cathepsin H	protein_coding	13036	https://www.ncbi.nlm.nih.gov/gene/13036
ENSMUSG00000010045	940.131	0.193697	0.151891	1.27524	0.202225	0.999996	9	107533945	107538673	Tmem115	transmembrane protein 115	protein_coding	56395	https://www.ncbi.nlm.nih.gov/gene/56395
ENSMUSG00000099519	36.4098	-1.36226	1.06877	-1.2746	0.202453	0.999996	1	75171731	75185146	Gm29253	predicted gene 29253	processed_transcript
ENSMUSG00000023067	1787.47	-0.364697	0.286168	-1.27442	0.202516	0.999996	17	29090976	29100727	Cdkn1a	cyclin-dependent kinase inhibitor 1A (P21)	protein_coding	12575	https://www.ncbi.nlm.nih.gov/gene/12575
ENSMUSG00000023284	82.0601	0.466939	0.366396	1.27441	0.202518	0.999996	5	110110092	110129794	Zfp605	zinc finger protein 605	protein_coding	675812	https://www.ncbi.nlm.nih.gov/gene/675812
ENSMUSG00000020672	7.2423	-1.52607	1.19771	-1.27415	0.202609	0.999996	12	30174482	30373375	Sntg2	syntrophin, gamma 2	protein_coding	268534	https://www.ncbi.nlm.nih.gov/gene/268534
ENSMUSG00000097748	1.54226	2.92297	2.29427	1.27403	0.202653	0.999996	18	31781226	31789045	Gm26533	predicted gene, 26533	antisense
ENSMUSG00000045466	85.7062	0.414491	0.325477	1.27349	0.202845	0.999996	6	47953390	47965300	Zfp956	zinc finger protein 956	protein_coding	101197	https://www.ncbi.nlm.nih.gov/gene/101197
ENSMUSG00000031950	2605.55	-0.23111	0.181533	-1.2731	0.202983	0.999996	8	111940703	111953612	Gabarapl2	gamma-aminobutyric acid (GABA) A receptor-associated protein-like 2	protein_coding	93739	https://www.ncbi.nlm.nih.gov/gene/93739
ENSMUSG00000086541	3.05936	-2.42333	1.90413	-1.27267	0.203134	0.999996	15	56689944	56778399	Has2os	hyaluronan synthase 2, opposite strand	processed_transcript
ENSMUSG00000110720	226.615	0.369672	0.290525	1.27243	0.203221	0.999996	10	50422134	50422808	Gm46223	predicted gene, 46223	processed_pseudogene
ENSMUSG00000019787	13126.3	-0.257703	0.202551	-1.27229	0.203269	0.999996	10	33080554	33476709	Trdn	triadin	protein_coding	76757	https://www.ncbi.nlm.nih.gov/gene/76757
ENSMUSG00000000632	14.0053	1.36087	1.06987	1.272	0.203375	0.999996	11	77930800	77979048	Sez6	seizure related gene 6	protein_coding	20370	https://www.ncbi.nlm.nih.gov/gene/20370
ENSMUSG00000030630	715.699	-0.261293	0.205507	-1.27146	0.203566	0.999996	7	84585159	84606722	Fah	fumarylacetoacetate hydrolase	protein_coding	14085	https://www.ncbi.nlm.nih.gov/gene/14085
ENSMUSG00000018893	514109	-0.239285	0.188216	-1.27133	0.203612	0.999996	15	77015487	77050670	Mb	myoglobin	protein_coding	17189	https://www.ncbi.nlm.nih.gov/gene/17189
ENSMUSG00000086841	198.539	0.376629	0.2963	1.27111	0.20369	0.999996	11	62602877	62604807	2410006H16Rik	RIKEN cDNA 2410006H16 gene	processed_transcript
ENSMUSG00000002797	595.516	-0.272128	0.214179	-1.27056	0.203884	0.999996	6	54982580	54992950	Ggct	gamma-glutamyl cyclotransferase	protein_coding	110175	https://www.ncbi.nlm.nih.gov/gene/110175
ENSMUSG00000024900	2098.03	0.189934	0.149543	1.27009	0.204051	0.999996	19	3322334	3385733	Cpt1a	carnitine palmitoyltransferase 1a, liver	protein_coding	12894	https://www.ncbi.nlm.nih.gov/gene/12894
ENSMUSG00000029279	27.1703	0.678244	0.534507	1.26892	0.204471	0.999996	5	107331159	107387058	Brdt	bromodomain, testis-specific	protein_coding	114642	https://www.ncbi.nlm.nih.gov/gene/114642
ENSMUSG00000028175	5.20445	-1.83563	1.44684	-1.26872	0.204542	0.999996	3	159495433	159529955	Depdc1a	DEP domain containing 1a	protein_coding	76131	https://www.ncbi.nlm.nih.gov/gene/76131
ENSMUSG00000042607	403.765	-0.334697	0.263863	-1.26845	0.204638	0.999996	6	5383386	5433022	Asb4	ankyrin repeat and SOCS box-containing 4	protein_coding	65255	https://www.ncbi.nlm.nih.gov/gene/65255
ENSMUSG00000087624	1.67277	-3.31733	2.61622	-1.26798	0.204804	0.999996	2	167782053	167783486	9230111E07Rik	RIKEN cDNA 9230111E07 gene	lincRNA
ENSMUSG00000110234	188.506	-0.857042	0.675939	-1.26793	0.204824	0.999996	7	105640552	105684439	Gm45799	predicted gene 45799	protein_coding	14356	https://www.ncbi.nlm.nih.gov/gene/14356
ENSMUSG00000044952	134.457	0.322737	0.254635	1.26745	0.204995	0.999996	7	97332327	97350213	Kctd21	potassium channel tetramerisation domain containing 21	protein_coding	622320	https://www.ncbi.nlm.nih.gov/gene/622320
ENSMUSG00000038412	5242.91	-0.247745	0.195586	-1.26668	0.205269	0.999996	9	121848563	121858362	Higd1a	HIG1 domain family, member 1A	protein_coding	56295	https://www.ncbi.nlm.nih.gov/gene/56295
ENSMUSG00000020491	82.2795	0.396133	0.312797	1.26642	0.205362	0.999996	11	58867216	58883288	2810021J22Rik	RIKEN cDNA 2810021J22 gene	protein_coding	69944	https://www.ncbi.nlm.nih.gov/gene/69944
ENSMUSG00000025019	271.472	0.289384	0.228543	1.26621	0.205437	0.999996	19	41482637	41586536	Lcor	ligand dependent nuclear receptor corepressor	protein_coding	212391	https://www.ncbi.nlm.nih.gov/gene/212391
ENSMUSG00000050930	235.683	0.300085	0.237062	1.26585	0.205567	0.999996	8	125669818	125673359	Map10	microtubule-associated protein 10	protein_coding	74393	https://www.ncbi.nlm.nih.gov/gene/74393
ENSMUSG00000030785	67826	-0.206912	0.163534	-1.26525	0.205782	0.999996	7	128205435	128206387	Cox6a2	cytochrome c oxidase subunit 6A2	protein_coding	12862	https://www.ncbi.nlm.nih.gov/gene/12862
ENSMUSG00000032477	289.3	0.266224	0.210489	1.26479	0.205947	0.999996	9	109875579	109893895	Cdc25a	cell division cycle 25A	protein_coding	12530	https://www.ncbi.nlm.nih.gov/gene/12530
ENSMUSG00000053044	6.16088	-2.7486	2.17353	-1.26458	0.206022	0.999996	6	71322788	71337494	Cd8b1	CD8 antigen, beta chain 1	protein_coding	12526	https://www.ncbi.nlm.nih.gov/gene/12526
ENSMUSG00000116560	4.14217	-3.29922	2.60945	-1.26434	0.206108	0.999996	17	6511791	6528713	Gm2808	predicted gene 2808	unprocessed_pseudogene	100040500	https://www.ncbi.nlm.nih.gov/gene/100040500
ENSMUSG00000110505	5.69428	-2.38374	1.88573	-1.26409	0.206196	0.999996	8	123230799	123242160	Gm45842	predicted gene 45842	antisense
ENSMUSG00000027253	576.969	0.292864	0.231689	1.26404	0.206215	0.999996	2	91457511	91513779	Lrp4	low density lipoprotein receptor-related protein 4	protein_coding	228357	https://www.ncbi.nlm.nih.gov/gene/228357
ENSMUSG00000021025	2016.01	0.360815	0.285469	1.26394	0.206253	0.999996	12	55489410	55492647	Nfkbia	nuclear factor of kappa light polypeptide gene enhancer in B cells inhibitor, alpha	protein_coding	18035	https://www.ncbi.nlm.nih.gov/gene/18035
ENSMUSG00000087684	31.2953	-0.841206	0.665603	-1.26383	0.206293	0.999996	2	167827693	167833646	1200007C13Rik	RIKEN cDNA 1200007C13 gene	lincRNA
ENSMUSG00000028307	199.2	-0.640027	0.50716	-1.26198	0.206955	0.999996	4	49535995	49549546	Aldob	aldolase B, fructose-bisphosphate	protein_coding	230163	https://www.ncbi.nlm.nih.gov/gene/230163
ENSMUSG00000085791	3.3507	-2.51597	1.99368	-1.26197	0.206959	0.999996	X	105278637	105278981	Rpl30-ps9	ribosomal protein L30, pseudogene 9	processed_pseudogene
ENSMUSG00000068115	96.3485	-0.413866	0.327954	-1.26196	0.206963	0.999996	2	150934519	151039382	Ninl	ninein-like	protein_coding	78177	https://www.ncbi.nlm.nih.gov/gene/78177
ENSMUSG00000068134	288.793	0.277036	0.219614	1.26147	0.207141	0.999996	2	150114406	150136708	Zfp120	zinc finger protein 120	protein_coding	104348	https://www.ncbi.nlm.nih.gov/gene/104348
ENSMUSG00000096883	4.56457	-2.28623	1.81365	-1.26057	0.207465	0.999996	15	82206168	82212815	Shisa8	shisa family member 8	protein_coding	435145	https://www.ncbi.nlm.nih.gov/gene/435145
ENSMUSG00000020719	18835.9	-0.180195	0.142993	-1.26017	0.207609	0.999996	11	106780355	106789185	Ddx5	DEAD (Asp-Glu-Ala-Asp) box polypeptide 5	protein_coding	13207	https://www.ncbi.nlm.nih.gov/gene/13207
ENSMUSG00000042625	1228.97	-0.194934	0.154743	-1.25973	0.207767	0.999996	17	56560965	56584585	Safb2	scaffold attachment factor B2	protein_coding	224902	https://www.ncbi.nlm.nih.gov/gene/224902
ENSMUSG00000086794	16.8403	-0.949623	0.754252	-1.25903	0.208021	0.999996	11	103723950	103724532	Gm11642	predicted gene 11642	processed_transcript
ENSMUSG00000110179	5.89685	1.32862	1.05542	1.25885	0.208083	0.999996	8	46299131	46325674	Gm39168	predicted gene, 39168	lincRNA
ENSMUSG00000045968	42.1166	-0.55773	0.44313	-1.25862	0.208169	0.999996	1	153849542	153900228	Teddm2	transmembrane epididymal family member 2	protein_coding	240817	https://www.ncbi.nlm.nih.gov/gene/240817
ENSMUSG00000049922	246.595	0.286333	0.227526	1.25846	0.208226	0.999996	2	92452764	92460538	Slc35c1	solute carrier family 35, member C1	protein_coding	228368	https://www.ncbi.nlm.nih.gov/gene/228368
ENSMUSG00000027408	164.657	-0.532402	0.423278	-1.25781	0.208461	0.999996	2	130390775	130397574	Cpxm1	carboxypeptidase X 1 (M14 family)	protein_coding	56264	https://www.ncbi.nlm.nih.gov/gene/56264
ENSMUSG00000031167	2096.99	-0.200765	0.159664	-1.25742	0.208602	0.999996	X	8138975	8145880	Rbm3	RNA binding motif (RNP1, RRM) protein 3	protein_coding	19652	https://www.ncbi.nlm.nih.gov/gene/19652
ENSMUSG00000107476	139.164	0.482123	0.383491	1.2572	0.208683	0.999996	6	48504337	48534832	Zfp862-ps	zinc finger protein 862, pseudogene	transcribed_unitary_pseudogene
ENSMUSG00000047658	886.971	0.257164	0.204607	1.25687	0.2088	0.999996	19	5298331	5308738	Gal3st3	galactose-3-O-sulfotransferase 3	protein_coding	545276	https://www.ncbi.nlm.nih.gov/gene/545276
ENSMUSG00000097776	290.291	0.263711	0.210038	1.25554	0.209283	0.999996	8	28593505	28595599	Gm26795	predicted gene, 26795	lincRNA
ENSMUSG00000050148	1238.08	0.216415	0.172387	1.2554	0.209332	0.999996	X	153498227	153501570	Ubqln2	ubiquilin 2	protein_coding	54609	https://www.ncbi.nlm.nih.gov/gene/54609
ENSMUSG00000066442	141.32	-0.349332	0.278303	-1.25522	0.209397	0.999996	9	89210676	89377713	Mthfs	5, 10-methenyltetrahydrofolate synthetase	protein_coding	107885	https://www.ncbi.nlm.nih.gov/gene/107885
ENSMUSG00000074682	269.999	0.266373	0.21222	1.25517	0.209416	0.999996	2	152411955	152415027	Zcchc3	zinc finger, CCHC domain containing 3	protein_coding	67917	https://www.ncbi.nlm.nih.gov/gene/67917
ENSMUSG00000037341	75.8582	0.565064	0.450217	1.25509	0.209445	0.999996	X	20105754	20291807	Slc9a7	solute carrier family 9 (sodium/hydrogen exchanger), member 7	protein_coding	236727	https://www.ncbi.nlm.nih.gov/gene/236727
ENSMUSG00000028433	2890.64	0.203428	0.162236	1.25391	0.209876	0.999996	4	41194313	41275144	Ubap2	ubiquitin-associated protein 2	protein_coding	68926	https://www.ncbi.nlm.nih.gov/gene/68926
ENSMUSG00000030406	18.8196	0.7959	0.634737	1.25391	0.209876	0.999996	7	19156061	19166127	Gipr	gastric inhibitory polypeptide receptor	protein_coding	381853	https://www.ncbi.nlm.nih.gov/gene/381853
ENSMUSG00000078154	152.696	0.305691	0.24384	1.25366	0.209967	0.999996	11	48825346	48826655	Gm12184	predicted gene 12184	protein_coding
ENSMUSG00000084866	6.84865	-1.49825	1.19565	-1.25308	0.210175	0.999996	16	91465025	91470128	A930006K02Rik	RIKEN cDNA A930006K02 gene	processed_transcript
ENSMUSG00000005233	16.9715	-0.803896	0.641569	-1.25302	0.2102	0.999996	2	69193895	69206194	Spc25	SPC25, NDC80 kinetochore complex component, homolog (S. cerevisiae)	protein_coding	66442	https://www.ncbi.nlm.nih.gov/gene/66442
ENSMUSG00000085682	79.9116	-0.806424	0.643633	-1.25292	0.210233	0.999996	2	166500036	166522373	Gm14267	predicted gene 14267	transcribed_processed_pseudogene
ENSMUSG00000044201	3.19779	2.04855	1.63507	1.25288	0.210249	0.999996	18	34732993	34751533	Cdc25c	cell division cycle 25C	protein_coding	12532	https://www.ncbi.nlm.nih.gov/gene/12532
ENSMUSG00000110298	4.31566	-1.6201	1.29321	-1.25277	0.210289	0.999996	19	8473313	8541798	Gm8189	predicted gene 8189	transcribed_unprocessed_pseudogene
ENSMUSG00000050213	249.189	0.304043	0.24275	1.2525	0.210389	0.999996	4	125066672	125074042	Snip1	Smad nuclear interacting protein 1	protein_coding	76793	https://www.ncbi.nlm.nih.gov/gene/76793
ENSMUSG00000037872	3.95974	-2.43067	1.94082	-1.25239	0.210426	0.999996	1	173331886	173333750	Ackr1	atypical chemokine receptor 1 (Duffy blood group)	protein_coding	13349	https://www.ncbi.nlm.nih.gov/gene/13349
ENSMUSG00000041453	7877.63	-0.242129	0.193376	-1.25212	0.210527	0.999996	5	146832890	146837032	Rpl21	ribosomal protein L21	protein_coding	19933	https://www.ncbi.nlm.nih.gov/gene/19933
ENSMUSG00000080972	1.68908	2.86397	2.28773	1.25188	0.210614	0.999996	5	135698163	135699019	Gm16061	predicted gene 16061	processed_pseudogene
ENSMUSG00000050288	226.649	0.347501	0.277593	1.25183	0.21063	0.999996	11	102604396	102608058	Fzd2	frizzled class receptor 2	protein_coding	57265	https://www.ncbi.nlm.nih.gov/gene/57265
ENSMUSG00000080316	41.2476	-0.623633	0.498245	-1.25166	0.210694	0.999996	17	17827158	17843009	Spaca6	sperm acrosome associated 6	protein_coding	75202	https://www.ncbi.nlm.nih.gov/gene/75202
ENSMUSG00000002668	29.9871	0.908801	0.726121	1.25158	0.210722	0.999996	17	57065905	57078514	Dennd1c	DENN/MADD domain containing 1C	protein_coding	70785	https://www.ncbi.nlm.nih.gov/gene/70785
ENSMUSG00000045730	172.109	0.568827	0.454806	1.2507	0.211043	0.999996	18	62177816	62179959	Adrb2	adrenergic receptor, beta 2	protein_coding	11555	https://www.ncbi.nlm.nih.gov/gene/11555
ENSMUSG00000079164	16.6359	-0.984123	0.786889	-1.25065	0.211062	0.999996	1	182954788	182976044	Tlr5	toll-like receptor 5	protein_coding	53791	https://www.ncbi.nlm.nih.gov/gene/53791
ENSMUSG00000048249	1266.03	0.199125	0.159288	1.25009	0.211266	0.999996	17	26715650	26776635	Crebrf	CREB3 regulatory factor	protein_coding	77128	https://www.ncbi.nlm.nih.gov/gene/77128
ENSMUSG00000063316	3122.35	-0.257832	0.206296	-1.24981	0.211367	0.999996	11	101442298	101445529	Rpl27	ribosomal protein L27	protein_coding	108167922	https://www.ncbi.nlm.nih.gov/gene/108167922
ENSMUSG00000118202	2.91964	-2.23064	1.78545	-1.24935	0.211539	0.999996	18	40539786	40543026	C030017B01Rik	RIKEN cDNA C030017B01 gene	lincRNA
ENSMUSG00000061175	609.76	0.306375	0.245249	1.24924	0.211577	0.999996	3	79455974	79567796	Fnip2	folliculin interacting protein 2	protein_coding	329679	https://www.ncbi.nlm.nih.gov/gene/329679
ENSMUSG00000031953	114.913	0.346816	0.277711	1.24884	0.211725	0.999996	8	111863038	111876750	Tmem170	transmembrane protein 170	protein_coding	66817	https://www.ncbi.nlm.nih.gov/gene/66817
ENSMUSG00000054659	702.942	0.445772	0.35695	1.24883	0.211726	0.999996	4	33174230	33189737	Pm20d2	peptidase M20 domain containing 2	protein_coding	242377	https://www.ncbi.nlm.nih.gov/gene/242377
ENSMUSG00000068617	2.23646	-2.99853	2.40155	-1.24858	0.211819	0.999996	16	14906606	14981371	Efcab1	EF-hand calcium binding domain 1	protein_coding	66793	https://www.ncbi.nlm.nih.gov/gene/66793
ENSMUSG00000026786	87.2478	0.65801	0.527057	1.24846	0.211862	0.999996	2	22774094	22875653	Apbb1ip	amyloid beta (A4) precursor protein-binding, family B, member 1 interacting protein	protein_coding	54519	https://www.ncbi.nlm.nih.gov/gene/54519
ENSMUSG00000041444	625.155	0.212942	0.170608	1.24814	0.21198	0.999996	9	32116136	32268446	Arhgap32	Rho GTPase activating protein 32	protein_coding	330914	https://www.ncbi.nlm.nih.gov/gene/330914
ENSMUSG00000044788	141.267	-0.371276	0.29756	-1.24773	0.212128	0.999996	11	115279622	115297663	Fads6	fatty acid desaturase domain family, member 6	protein_coding	328035	https://www.ncbi.nlm.nih.gov/gene/328035
ENSMUSG00000062075	321.023	0.235365	0.188685	1.2474	0.212252	0.999996	10	80901203	80918245	Lmnb2	lamin B2	protein_coding	16907	https://www.ncbi.nlm.nih.gov/gene/16907
ENSMUSG00000074671	47.3628	0.646705	0.518621	1.24697	0.212408	0.999996	2	153222370	153225441	Tspyl3	TSPY-like 3	protein_coding	241732	https://www.ncbi.nlm.nih.gov/gene/241732
ENSMUSG00000022203	101.78	-0.586645	0.470495	-1.24687	0.212446	0.999996	14	54916535	54926126	Efs	embryonal Fyn-associated substrate	protein_coding	13644	https://www.ncbi.nlm.nih.gov/gene/13644
ENSMUSG00000108655	18.5251	-0.773851	0.620659	-1.24682	0.212463	0.999996	7	80088982	80090431	Gm44949	predicted gene 44949	antisense
ENSMUSG00000075031	5.05012	1.5207	1.21967	1.24681	0.212469	0.999996	13	23746734	23747241	H2bc3	H2B clustered histone 3	protein_coding	319178	https://www.ncbi.nlm.nih.gov/gene/319178
ENSMUSG00000082193	2.69047	2.60225	2.08714	1.2468	0.21247	0.999996	1	14865072	14865965	Rpl5-ps1	ribosomal protein L5, pseudogene 1	processed_pseudogene
ENSMUSG00000028822	1372.14	-0.19351	0.155231	-1.24659	0.212546	0.999996	4	134897849	134915024	Tmem50a	transmembrane protein 50A	protein_coding	71817	https://www.ncbi.nlm.nih.gov/gene/71817
ENSMUSG00000035458	202480	-0.235348	0.188821	-1.2464	0.212617	0.999996	7	4518305	4524229	Tnni3	troponin I, cardiac 3	protein_coding	21954	https://www.ncbi.nlm.nih.gov/gene/21954
ENSMUSG00000075122	15.68	-1.00188	0.804037	-1.24607	0.21274	0.999996	16	38455561	38496335	Cd80	CD80 antigen	protein_coding	12519	https://www.ncbi.nlm.nih.gov/gene/12519
ENSMUSG00000112800	44.1042	-0.614312	0.493008	-1.24605	0.212747	0.999996	10	15697996	15760012	Gm40604	predicted gene, 40604	lincRNA
ENSMUSG00000098274	9065.66	-0.226258	0.181646	-1.2456	0.212913	0.999996	16	55966275	55971435	Rpl24	ribosomal protein L24	protein_coding	68193	https://www.ncbi.nlm.nih.gov/gene/68193
ENSMUSG00000030888	357.654	0.242205	0.194582	1.24474	0.213226	0.999996	7	105731730	105737385	Rrp8	ribosomal RNA processing 8, methyltransferase, homolog (yeast)	protein_coding	101867	https://www.ncbi.nlm.nih.gov/gene/101867
ENSMUSG00000027207	367.59	-0.230231	0.184994	-1.24453	0.213304	0.999996	2	125859109	125984299	Galk2	galactokinase 2	protein_coding	69976	https://www.ncbi.nlm.nih.gov/gene/69976
ENSMUSG00000034898	2092.49	0.237404	0.190789	1.24433	0.21338	0.999996	9	79805094	80012851	Filip1	filamin A interacting protein 1	protein_coding	70598	https://www.ncbi.nlm.nih.gov/gene/70598
ENSMUSG00000030604	176.845	0.291314	0.234134	1.24422	0.213418	0.999996	7	27807196	27822916	Zfp626	zinc finger protein 626	protein_coding	71163	https://www.ncbi.nlm.nih.gov/gene/71163
ENSMUSG00000053175	217.866	-0.435099	0.350037	-1.24301	0.213865	0.999996	7	19808462	19822770	Bcl3	B cell leukemia/lymphoma 3	protein_coding	12051	https://www.ncbi.nlm.nih.gov/gene/12051
ENSMUSG00000025235	130.087	0.355767	0.286341	1.24246	0.214067	0.999996	9	59321990	59353508	Bbs4	Bardet-Biedl syndrome 4 (human)	protein_coding	102774	https://www.ncbi.nlm.nih.gov/gene/102774
ENSMUSG00000029378	7.56687	1.44041	1.15937	1.24241	0.214085	0.999996	5	91139599	91148432	Areg	amphiregulin	protein_coding	11839	https://www.ncbi.nlm.nih.gov/gene/11839
ENSMUSG00000104399	4.72671	-1.60315	1.29036	-1.2424	0.214087	0.999996	9	108389082	108390205	Gm37963	predicted gene, 37963	sense_intronic
ENSMUSG00000032085	1144.48	0.928965	0.747852	1.24218	0.214171	0.999996	9	45929619	45936058	Tagln	transgelin	protein_coding	21345	https://www.ncbi.nlm.nih.gov/gene/21345
ENSMUSG00000022269	10.8046	0.930281	0.748928	1.24215	0.214181	0.999996	15	26309048	26409576	Marchf11	membrane associated ring-CH-type finger 11	protein_coding	211147	https://www.ncbi.nlm.nih.gov/gene/211147
ENSMUSG00000059195	6.38522	-1.99231	1.60438	-1.24179	0.214314	0.999996	4	103563402	103564529	Gm12715	predicted gene 12715	processed_pseudogene
ENSMUSG00000010067	683.964	-0.2908	0.234197	-1.24169	0.214351	0.999996	9	107551555	107562267	Rassf1	Ras association (RalGDS/AF-6) domain family member 1	protein_coding	56289	https://www.ncbi.nlm.nih.gov/gene/56289
ENSMUSG00000029505	1381.49	0.242326	0.195181	1.24154	0.214405	0.999996	5	110664373	110770717	Ep400	E1A binding protein p400	protein_coding	75560	https://www.ncbi.nlm.nih.gov/gene/75560
ENSMUSG00000079235	2.09769	-2.48727	2.00484	-1.24064	0.214741	0.999996	9	121797627	121839461	Ccdc13	coiled-coil domain containing 13	protein_coding	100502861	https://www.ncbi.nlm.nih.gov/gene/100502861
ENSMUSG00000030789	16.2817	-1.23203	0.993254	-1.24039	0.21483	0.999996	7	128129547	128150657	Itgax	integrin alpha X	protein_coding	16411	https://www.ncbi.nlm.nih.gov/gene/16411
ENSMUSG00000071303	7.80504	1.08542	0.875068	1.24038	0.214835	0.999996	10	56354451	56355074	Rps8-ps1	ribosomal protein S8, pseudogene 1	processed_pseudogene
ENSMUSG00000022790	19.6905	-0.789341	0.636617	-1.2399	0.215013	0.999996	16	38892671	39027159	Igsf11	immunoglobulin superfamily, member 11	protein_coding	207683	https://www.ncbi.nlm.nih.gov/gene/207683
ENSMUSG00000050211	320.335	0.326332	0.263389	1.23897	0.215355	0.999996	2	120166412	120245335	Pla2g4e	phospholipase A2, group IVE	protein_coding	329502	https://www.ncbi.nlm.nih.gov/gene/329502
ENSMUSG00000032041	268.099	0.337978	0.272854	1.23868	0.215465	0.999996	9	35184551	35200291	Tirap	toll-interleukin 1 receptor (TIR) domain-containing adaptor protein	protein_coding	117149	https://www.ncbi.nlm.nih.gov/gene/117149
ENSMUSG00000038717	24535.1	-0.251127	0.202772	-1.23847	0.215543	0.999996	9	44912557	44920742	Atp5l	ATP synthase, H+ transporting, mitochondrial F0 complex, subunit G	protein_coding	27425	https://www.ncbi.nlm.nih.gov/gene/27425
ENSMUSG00000031090	151.057	0.330438	0.266813	1.23847	0.215543	0.999996	7	143795584	143822849	Nadsyn1	NAD synthetase 1	protein_coding	78914	https://www.ncbi.nlm.nih.gov/gene/78914
ENSMUSG00000090942	362.803	0.642419	0.519019	1.23776	0.215806	0.999996	18	60293380	60303016	F830016B08Rik	RIKEN cDNA F830016B08 gene	protein_coding	240328	https://www.ncbi.nlm.nih.gov/gene/240328
ENSMUSG00000073415	57.9365	0.456622	0.368943	1.23765	0.215846	0.999996	17	34976899	34981788	Gm10501	predicted gene 10501	antisense
ENSMUSG00000031266	139.551	-0.375324	0.303276	-1.23756	0.215878	0.999996	X	134588149	134601125	Gla	galactosidase, alpha	protein_coding	11605	https://www.ncbi.nlm.nih.gov/gene/11605
ENSMUSG00000026121	706.169	-0.516326	0.417228	-1.23751	0.215896	0.999996	1	36548639	36558349	Sema4c	sema domain, immunoglobulin domain (Ig), transmembrane domain (TM) and short cytoplasmic domain, (semaphorin) 4C	protein_coding	20353	https://www.ncbi.nlm.nih.gov/gene/20353
ENSMUSG00000028042	1015.53	0.174823	0.14129	1.23733	0.215963	0.999996	3	89377644	89394776	Zbtb7b	zinc finger and BTB domain containing 7B	protein_coding	22724	https://www.ncbi.nlm.nih.gov/gene/22724
ENSMUSG00000020462	501.231	-0.228944	0.185046	-1.23723	0.216004	0.999996	11	29221532	29247409	Cfap36	cilia and flagella associated protein 36	protein_coding	216618	https://www.ncbi.nlm.nih.gov/gene/216618
ENSMUSG00000048997	129.165	0.312614	0.252708	1.23706	0.216065	0.999996	3	108202222	108210934	Atxn7l2	ataxin 7-like 2	protein_coding	72522	https://www.ncbi.nlm.nih.gov/gene/72522
ENSMUSG00000022235	1423.42	-0.235806	0.19063	-1.23698	0.216095	0.999996	15	31565389	31590119	Cmbl	carboxymethylenebutenolidase-like (Pseudomonas)	protein_coding	69574	https://www.ncbi.nlm.nih.gov/gene/69574
ENSMUSG00000044982	121.191	0.413602	0.334438	1.23671	0.216195	0.999996	18	31909098	31911824	Sft2d3	SFT2 domain containing 3	protein_coding	67158	https://www.ncbi.nlm.nih.gov/gene/67158
ENSMUSG00000053286	1176.2	0.195818	0.158344	1.23666	0.216213	0.999996	1	151428542	151458161	Trmt1l	tRNA methyltransferase 1 like	protein_coding	98685	https://www.ncbi.nlm.nih.gov/gene/98685
ENSMUSG00000055235	30.5809	-0.826136	0.668051	-1.23664	0.216222	0.999996	5	24711738	24730727	Wdr86	WD repeat domain 86	protein_coding	269633	https://www.ncbi.nlm.nih.gov/gene/269633
ENSMUSG00000052675	135.159	0.32988	0.266778	1.23654	0.216259	0.999996	7	24112314	24127952	Zfp112	zinc finger protein 112	protein_coding	57745	https://www.ncbi.nlm.nih.gov/gene/57745
ENSMUSG00000111205	1.33926	-3.43668	2.77934	-1.23651	0.216269	0.999996	9	22260102	22263289	Gm39307	predicted gene, 39307	bidirectional_promoter_lncRNA
ENSMUSG00000032299	514.854	-0.222881	0.180273	-1.23636	0.216327	0.999996	9	57155035	57158331	Commd4	COMM domain containing 4	protein_coding	66199	https://www.ncbi.nlm.nih.gov/gene/66199
ENSMUSG00000037126	18.5388	-0.800442	0.647672	-1.23587	0.216505	0.999996	19	46312087	46327156	Psd	pleckstrin and Sec7 domain containing	protein_coding	73728	https://www.ncbi.nlm.nih.gov/gene/73728
ENSMUSG00000079137	2.30485	2.14728	1.73804	1.23546	0.216659	0.999996	1	171305087	171305494	Rpl27-ps1	ribosomal protein L27, pseudogene 1	processed_pseudogene
ENSMUSG00000096188	891.429	0.188019	0.152271	1.23476	0.216919	0.999996	8	104348191	104395807	Cmtm4	CKLF-like MARVEL transmembrane domain containing 4	protein_coding	97487	https://www.ncbi.nlm.nih.gov/gene/97487
ENSMUSG00000114069	79.1848	-0.447709	0.36265	-1.23455	0.216999	0.999996	13	53912263	53915748	E130119H09Rik	RIKEN cDNA E130119H09 gene	processed_transcript
ENSMUSG00000044349	3.17249	-2.01086	1.63001	-1.23365	0.217334	0.999996	2	158375638	158386151	Snhg11	small nucleolar RNA host gene 11	protein_coding
ENSMUSG00000003847	1536.67	0.224951	0.182385	1.23338	0.217432	0.999996	8	107293470	107379517	Nfat5	nuclear factor of activated T cells 5	protein_coding	54446	https://www.ncbi.nlm.nih.gov/gene/54446
ENSMUSG00000103034	26.4295	0.626195	0.507768	1.23323	0.21749	0.999996	3	5750806	5751295	Gm8797	predicted pseudogene 8797	protein_coding
ENSMUSG00000097164	202.332	0.284793	0.230962	1.23307	0.217549	0.999996	10	94671025	94688576	Cep83os	centrosomal protein 83, opposite strand	bidirectional_promoter_lncRNA
ENSMUSG00000115756	10.7397	1.52222	1.23467	1.2329	0.217613	0.999996	14	48518236	48560287	Gm49519	predicted gene, 49519	processed_transcript
ENSMUSG00000061665	897.482	-0.344512	0.279465	-1.23275	0.217667	0.999996	17	42792951	42876665	Cd2ap	CD2-associated protein	protein_coding	12488	https://www.ncbi.nlm.nih.gov/gene/12488
ENSMUSG00000063953	22.5252	0.921708	0.74776	1.23263	0.217715	0.999996	10	35708675	35711892	Amd2	S-adenosylmethionine decarboxylase 2	protein_coding	100041585	https://www.ncbi.nlm.nih.gov/gene/100041585
ENSMUSG00000029710	1761.99	0.435246	0.353258	1.23209	0.217915	0.999996	5	137350109	137378669	Ephb4	Eph receptor B4	protein_coding	13846	https://www.ncbi.nlm.nih.gov/gene/13846
ENSMUSG00000115232	57.7689	-1.11729	0.907143	-1.23166	0.218077	0.999996	14	55629076	55637895	Gm49378	predicted gene, 49378	protein_coding
ENSMUSG00000046756	3262.45	-0.20607	0.167314	-1.23164	0.218085	0.999996	11	115603925	115608036	Mrps7	mitchondrial ribosomal protein S7	protein_coding	50529	https://www.ncbi.nlm.nih.gov/gene/50529
ENSMUSG00000092167	5.10691	2.11661	1.71893	1.23135	0.218191	0.999996	14	7083208	7100621	Gm3696	predicted gene 3696	protein_coding	100042149	https://www.ncbi.nlm.nih.gov/gene/100042149
ENSMUSG00000028619	379.145	0.23546	0.191283	1.23095	0.21834	0.999996	4	107134155	107179116	Tceanc2	transcription elongation factor A (SII) N-terminal and central domain containing 2	protein_coding	66526	https://www.ncbi.nlm.nih.gov/gene/66526
ENSMUSG00000096370	51.6036	0.948857	0.770833	1.23095	0.218341	0.999996	19	4742913	4811612	Gm21992	predicted gene 21992	protein_coding	102902673	https://www.ncbi.nlm.nih.gov/gene/102902673
ENSMUSG00000060679	3445.21	-0.248328	0.201764	-1.23078	0.218405	0.999996	1	42851233	42905683	Mrps9	mitochondrial ribosomal protein S9	protein_coding	69527	https://www.ncbi.nlm.nih.gov/gene/69527
ENSMUSG00000049630	1.64878	-2.71364	2.205	-1.23067	0.218445	0.999996	2	13003457	13011806	C1ql3	C1q-like 3	protein_coding	227580	https://www.ncbi.nlm.nih.gov/gene/227580
ENSMUSG00000032244	1053.21	-0.172323	0.140132	-1.22971	0.218804	0.999996	9	62791821	62811934	Fem1b	fem 1 homolog b	protein_coding	14155	https://www.ncbi.nlm.nih.gov/gene/14155
ENSMUSG00000009681	664.319	-0.320321	0.260512	-1.22959	0.218852	0.999996	10	75060592	75184921	Bcr	BCR activator of RhoGEF and GTPase	protein_coding	110279	https://www.ncbi.nlm.nih.gov/gene/110279
ENSMUSG00000042997	275.095	0.324074	0.263675	1.22907	0.219046	0.999996	3	53448583	53463332	Nhlrc3	NHL repeat containing 3	protein_coding	212114	https://www.ncbi.nlm.nih.gov/gene/212114
ENSMUSG00000096553	14.5639	0.941252	0.766256	1.22838	0.219305	0.999996	10	5069192	5071975	Gm10097	predicted gene 10097	antisense
ENSMUSG00000067161	1.54777	-2.90599	2.36606	-1.2282	0.219372	0.999996	5	97264828	97265719	Gm5560	predicted pseudogene 5560	processed_pseudogene
ENSMUSG00000062115	1316.32	0.222254	0.180996	1.22795	0.219467	0.999996	11	60105013	60199197	Rai1	retinoic acid induced 1	protein_coding	19377	https://www.ncbi.nlm.nih.gov/gene/19377
ENSMUSG00000115987	1746.03	-0.182999	0.149037	-1.22788	0.219493	0.999996	15	76622087	76626086	Vps28	vacuolar protein sorting 28	protein_coding	66914	https://www.ncbi.nlm.nih.gov/gene/66914
ENSMUSG00000059237	2.71537	1.89135	1.54044	1.2278	0.219523	0.999996	9	66805306	66805938	Ppp1r2-ps4	protein phosphatase 1, regulatory (inhibitor) subunit 2, pseudogene 4	processed_pseudogene
ENSMUSG00000070705	492.758	0.255244	0.207889	1.22779	0.219525	0.999996	7	28277739	28279489	Eid2b	EP300 interacting inhibitor of differentiation 2B	protein_coding	434156	https://www.ncbi.nlm.nih.gov/gene/434156
ENSMUSG00000108366	2.76481	1.88512	1.53628	1.22707	0.219798	0.999996	7	16719116	16719910	Gm5586	predicted gene 5586	processed_pseudogene
ENSMUSG00000075040	172.849	0.325791	0.265517	1.227	0.219821	0.999996	2	91643669	91649791	Zfp408	zinc finger protein 408	protein_coding	381410	https://www.ncbi.nlm.nih.gov/gene/381410
ENSMUSG00000093674	12236.4	-0.166563	0.13575	-1.22698	0.219829	0.999996	10	128548114	128549305	Rpl41	ribosomal protein L41	protein_coding	67945	https://www.ncbi.nlm.nih.gov/gene/67945
ENSMUSG00000078908	337.004	0.259775	0.211727	1.22693	0.219847	0.999996	8	113635587	113645179	Mon1b	MON1 homolog B, secretory traffciking associated	protein_coding	270096	https://www.ncbi.nlm.nih.gov/gene/270096
ENSMUSG00000050965	1326.72	0.232536	0.189563	1.22669	0.219939	0.999996	11	107933387	108343928	Prkca	protein kinase C, alpha	protein_coding	18750	https://www.ncbi.nlm.nih.gov/gene/18750
ENSMUSG00000032182	207.182	-0.30315	0.247295	-1.22586	0.22025	0.999996	9	21588682	21592828	Yipf2	Yip1 domain family, member 2	protein_coding	74766	https://www.ncbi.nlm.nih.gov/gene/74766
ENSMUSG00000050447	13.1296	-1.04028	0.848656	-1.2258	0.220275	0.999996	2	50066429	50193569	Lypd6	LY6/PLAUR domain containing 6	protein_coding	320343	https://www.ncbi.nlm.nih.gov/gene/320343
ENSMUSG00000109366	5.30848	1.6452	1.34229	1.22567	0.220323	0.999996	7	19333129	19337655	Gm44698	predicted gene 44698	lincRNA
ENSMUSG00000037366	457.555	0.250452	0.204343	1.22564	0.220333	0.999996	4	134396320	134427413	Pafah2	platelet-activating factor acetylhydrolase 2	protein_coding	100163	https://www.ncbi.nlm.nih.gov/gene/100163
ENSMUSG00000049999	828.902	0.200256	0.163439	1.22526	0.220476	0.999996	2	178411206	178414472	Ppp1r3d	protein phosphatase 1, regulatory subunit 3D	protein_coding	228966	https://www.ncbi.nlm.nih.gov/gene/228966
ENSMUSG00000020878	8.76312	-1.07383	0.876442	-1.22522	0.220492	0.999996	11	97034602	97041407	Lrrc46	leucine rich repeat containing 46	protein_coding	69297	https://www.ncbi.nlm.nih.gov/gene/69297
ENSMUSG00000047205	2480.83	0.331666	0.270706	1.22519	0.220505	0.999996	11	3895240	3901296	Dusp18	dual specificity phosphatase 18	protein_coding	75219	https://www.ncbi.nlm.nih.gov/gene/75219
ENSMUSG00000028833	946.49	0.20926	0.170887	1.22456	0.220742	0.999996	4	126743750	126753438	Ncdn	neurochondrin	protein_coding	26562	https://www.ncbi.nlm.nih.gov/gene/26562
ENSMUSG00000029022	277.927	0.268976	0.219669	1.22446	0.220779	0.999996	4	147860778	147868816	Miip	migration and invasion inhibitory protein	protein_coding	28010	https://www.ncbi.nlm.nih.gov/gene/28010
ENSMUSG00000026849	261.442	-0.270428	0.220931	-1.22404	0.220938	0.999996	2	30960627	30967933	Tor1a	torsin family 1, member A (torsin A)	protein_coding	30931	https://www.ncbi.nlm.nih.gov/gene/30931
ENSMUSG00000112022	13.9566	-4.88603	3.99237	-1.22384	0.221011	0.999996	12	55142109	55154896	Gm2436	predicted gene 2436	unprocessed_pseudogene	100039815	https://www.ncbi.nlm.nih.gov/gene/100039815
ENSMUSG00000114547	16.8868	0.943509	0.771063	1.22365	0.221086	0.999996	13	112593743	112595084	Gm3226	predicted gene 3226	processed_pseudogene
ENSMUSG00000046818	85.0187	0.456672	0.373275	1.22342	0.221171	0.999996	3	137621612	137628333	Ddit4l	DNA-damage-inducible transcript 4-like	protein_coding	73284	https://www.ncbi.nlm.nih.gov/gene/73284
ENSMUSG00000049538	0.768235	4.88043	3.98984	1.22321	0.221249	0.999996	13	70727802	70841811	Adamts16	a disintegrin-like and metallopeptidase (reprolysin type) with thrombospondin type 1 motif, 16	protein_coding	271127	https://www.ncbi.nlm.nih.gov/gene/271127
ENSMUSG00000027457	5.26653	-2.00814	1.64197	-1.22301	0.221328	0.999996	2	151590549	151632593	Snph	syntaphilin	protein_coding	241727	https://www.ncbi.nlm.nih.gov/gene/241727
ENSMUSG00000027533	998.859	-0.482251	0.394354	-1.22289	0.221372	0.999996	3	10012548	10016607	Fabp5	fatty acid binding protein 5, epidermal	protein_coding	16592	https://www.ncbi.nlm.nih.gov/gene/16592
ENSMUSG00000087187	3.26166	-2.35359	1.9251	-1.22258	0.221489	0.999996	2	36216777	36222934	Gm13431	predicted gene 13431	lincRNA
ENSMUSG00000023349	27.0761	-0.786854	0.643734	-1.22233	0.221584	0.999996	6	123229843	123247021	Clec4n	C-type lectin domain family 4, member n	protein_coding	56620	https://www.ncbi.nlm.nih.gov/gene/56620
ENSMUSG00000033429	2751.64	-0.215544	0.17635	-1.22225	0.221611	0.999996	7	64392607	64412125	Mcee	methylmalonyl CoA epimerase	protein_coding	73724	https://www.ncbi.nlm.nih.gov/gene/73724
ENSMUSG00000025583	1953.56	0.212621	0.17403	1.22175	0.221801	0.999996	11	119602905	119899576	Rptor	regulatory associated protein of MTOR, complex 1	protein_coding	74370	https://www.ncbi.nlm.nih.gov/gene/74370
ENSMUSG00000027569	522.449	0.213938	0.175118	1.22168	0.221828	0.999996	2	180581304	180586304	Mrgbp	MRG/MORF4L binding protein	protein_coding	73247	https://www.ncbi.nlm.nih.gov/gene/73247
ENSMUSG00000057411	938.965	-0.254143	0.208033	-1.22165	0.221841	0.999996	17	25790080	25792901	Fam173a	family with sequence similarity 173, member A	protein_coding	214917	https://www.ncbi.nlm.nih.gov/gene/214917
ENSMUSG00000047832	165.162	0.354303	0.290043	1.22155	0.221877	0.999996	12	112820229	112829423	Cdca4	cell division cycle associated 4	protein_coding	71963	https://www.ncbi.nlm.nih.gov/gene/71963
ENSMUSG00000079531	3.03233	-3.1169	2.55268	-1.22103	0.222074	0.999996	X	74837196	74843355	Gm5936	predicted gene 5936	protein_coding	546325	https://www.ncbi.nlm.nih.gov/gene/546325
ENSMUSG00000029330	210.506	-0.299687	0.245472	-1.22086	0.222139	0.999996	5	101765130	101823858	Cds1	CDP-diacylglycerol synthase 1	protein_coding	74596	https://www.ncbi.nlm.nih.gov/gene/74596
ENSMUSG00000109032	1.96534	-2.67405	2.19041	-1.2208	0.222162	0.999996	9	75468616	75486681	Gm7972	predicted gene 7972	transcribed_unprocessed_pseudogene	666190	https://www.ncbi.nlm.nih.gov/gene/666190
ENSMUSG00000057157	2.92169	1.75975	1.44159	1.2207	0.2222	0.999996	5	147408982	147409359	Gm6054	predicted gene 6054	processed_pseudogene
ENSMUSG00000111409	5.52818	-1.86494	1.52795	-1.22055	0.222257	0.999996	9	44066327	44113500	Gm49380	predicted gene, 49380	protein_coding
ENSMUSG00000020091	3617.6	0.163436	0.133905	1.22053	0.222263	0.999996	10	61428491	61452661	Eif4ebp2	eukaryotic translation initiation factor 4E binding protein 2	protein_coding	13688	https://www.ncbi.nlm.nih.gov/gene/13688
ENSMUSG00000030352	3261.54	0.161132	0.132025	1.22047	0.222287	0.999996	6	127961396	128143594	Tspan9	tetraspanin 9	protein_coding	109246	https://www.ncbi.nlm.nih.gov/gene/109246
ENSMUSG00000118133	3.38532	1.92896	1.58055	1.22044	0.2223	0.999996	18	64611725	64613099	Gm6978	predicted gene 6978	transcribed_processed_pseudogene
ENSMUSG00000019261	685.298	0.207638	0.170142	1.22038	0.222321	0.999996	8	70905932	70917529	Map1s	microtubule-associated protein 1S	protein_coding	270058	https://www.ncbi.nlm.nih.gov/gene/270058
ENSMUSG00000032508	671.22	-0.268103	0.219692	-1.22036	0.22233	0.999996	9	119335934	119341411	Myd88	myeloid differentiation primary response gene 88	protein_coding	17874	https://www.ncbi.nlm.nih.gov/gene/17874
ENSMUSG00000055320	7629.16	0.27861	0.228323	1.22025	0.22237	0.999996	7	112679318	112906807	Tead1	TEA domain family member 1	protein_coding	21676	https://www.ncbi.nlm.nih.gov/gene/21676
ENSMUSG00000065037	489.407	0.372644	0.305444	1.22001	0.222462	0.999996	9	78175303	78175633	Rn7sk	RNA, 7SK, nuclear	misc_RNA
ENSMUSG00000020599	2.45744	-2.71358	2.22541	-1.21936	0.222709	0.999996	11	109225355	109298129	Rgs9	regulator of G-protein signaling 9	protein_coding	19739	https://www.ncbi.nlm.nih.gov/gene/19739
ENSMUSG00000026385	3777.1	-0.234633	0.19245	-1.21919	0.222773	0.999996	1	120113280	120121078	Dbi	diazepam binding inhibitor	protein_coding	13167	https://www.ncbi.nlm.nih.gov/gene/13167
ENSMUSG00000040543	197.4	0.280551	0.23013	1.2191	0.222806	0.999996	11	72047528	72135778	Pitpnm3	PITPNM family member 3	protein_coding	327958	https://www.ncbi.nlm.nih.gov/gene/327958
ENSMUSG00000097025	3.0154	-1.80608	1.48171	-1.21892	0.222875	0.999996	2	70661149	70662109	Gm26558	predicted gene, 26558	antisense
ENSMUSG00000040016	12.1872	-1.24484	1.02132	-1.21884	0.222904	0.999996	3	157566892	157645888	Ptger3	prostaglandin E receptor 3 (subtype EP3)	protein_coding	19218	https://www.ncbi.nlm.nih.gov/gene/19218
ENSMUSG00000032103	197.638	-0.316479	0.259656	-1.21884	0.222905	0.999996	9	35558595	35567401	Pus3	pseudouridine synthase 3	protein_coding	67049	https://www.ncbi.nlm.nih.gov/gene/67049
ENSMUSG00000051355	2237.91	-0.245159	0.201149	-1.21879	0.222923	0.999996	11	22896136	22982382	Commd1	COMM domain containing 1	protein_coding	17846	https://www.ncbi.nlm.nih.gov/gene/17846
ENSMUSG00000082895	201.984	-0.288073	0.236425	-1.21846	0.223051	0.999996	2	28477166	28478050	Rpsa-ps9	ribosomal protein SA, pseudogene 9	processed_pseudogene
ENSMUSG00000083327	40.201	0.673641	0.552865	1.21846	0.223051	0.999996	X	104345829	104348234	Vcp-rs	valosin containing protein, related sequence	processed_pseudogene
ENSMUSG00000056735	10.0597	0.965041	0.792028	1.21844	0.223056	0.999996	5	122989354	122998345	A930024E05Rik	RIKEN cDNA A930024E05 gene	antisense
ENSMUSG00000018733	288.349	0.255481	0.209678	1.21844	0.223056	0.999996	11	83294642	83302586	Pex12	peroxisomal biogenesis factor 12	protein_coding	103737	https://www.ncbi.nlm.nih.gov/gene/103737
ENSMUSG00000061331	163.209	0.366449	0.30076	1.21841	0.223069	0.999996	5	127877333	127878490	Gm17132	predicted gene 17132	unprocessed_pseudogene
ENSMUSG00000021134	5547.86	-0.176052	0.14452	-1.21818	0.223154	0.999996	12	80945504	80950507	Srsf5	serine and arginine-rich splicing factor 5	protein_coding	20384	https://www.ncbi.nlm.nih.gov/gene/20384
ENSMUSG00000057666	186290	-0.203609	0.167145	-1.21816	0.223164	0.999996	6	125161715	125166467	Gapdh	glyceraldehyde-3-phosphate dehydrogenase	protein_coding	14433	https://www.ncbi.nlm.nih.gov/gene/14433
ENSMUSG00000034310	1.55232	-3.28808	2.69927	-1.21813	0.223173	0.999996	5	127781630	128433077	Tmem132d	transmembrane protein 132D	protein_coding	243274	https://www.ncbi.nlm.nih.gov/gene/243274
ENSMUSG00000051669	181.834	-0.633166	0.519858	-1.21796	0.223239	0.999996	16	5211823	5222299	AU021092	expressed sequence AU021092	protein_coding	239691	https://www.ncbi.nlm.nih.gov/gene/239691
ENSMUSG00000049164	376.298	0.288729	0.237104	1.21773	0.223327	0.999996	19	40894705	40917947	Zfp518a	zinc finger protein 518A	protein_coding	72672	https://www.ncbi.nlm.nih.gov/gene/72672
ENSMUSG00000002015	1572.93	-0.183067	0.150344	-1.21765	0.223355	0.999996	X	73686178	73716175	Bcap31	B cell receptor associated protein 31	protein_coding	27061	https://www.ncbi.nlm.nih.gov/gene/27061
ENSMUSG00000025648	138.016	0.360575	0.296206	1.21731	0.223485	0.999996	9	108991778	109032228	Pfkfb4	6-phosphofructo-2-kinase/fructose-2,6-biphosphatase 4	protein_coding	270198	https://www.ncbi.nlm.nih.gov/gene/270198
ENSMUSG00000015950	68.4022	-0.613219	0.503799	-1.21719	0.223532	0.999996	5	134220053	134229625	Ncf1	neutrophil cytosolic factor 1	protein_coding	17969	https://www.ncbi.nlm.nih.gov/gene/17969
ENSMUSG00000004980	17520	-0.2601	0.213774	-1.2167	0.223717	0.999996	6	51460932	51469894	Hnrnpa2b1	heterogeneous nuclear ribonucleoprotein A2/B1	protein_coding	53379	https://www.ncbi.nlm.nih.gov/gene/53379
ENSMUSG00000032719	3.2431	2.20881	1.81557	1.2166	0.223757	0.999996	1	15853862	15892722	Sbspon	somatomedin B and thrombospondin, type 1 domain containing	protein_coding	226866	https://www.ncbi.nlm.nih.gov/gene/226866
ENSMUSG00000024393	8947.15	0.198344	0.163038	1.21655	0.223776	0.999996	17	35149076	35164897	Prrc2a	proline-rich coiled-coil 2A	protein_coding	53761	https://www.ncbi.nlm.nih.gov/gene/53761
ENSMUSG00000020297	7.16457	-1.44619	1.18994	-1.21534	0.224235	0.999996	11	32000463	32059202	Nsg2	neuron specific gene family member 2	protein_coding	18197	https://www.ncbi.nlm.nih.gov/gene/18197
ENSMUSG00000025280	586.88	0.195124	0.160568	1.21521	0.224285	0.999996	14	24448696	24487058	Polr3a	polymerase (RNA) III (DNA directed) polypeptide A	protein_coding	218832	https://www.ncbi.nlm.nih.gov/gene/218832
ENSMUSG00000037306	2113.24	0.195008	0.160537	1.21472	0.224474	0.999996	4	134561690	134704290	Man1c1	mannosidase, alpha, class 1C, member 1	protein_coding	230815	https://www.ncbi.nlm.nih.gov/gene/230815
ENSMUSG00000104011	22.4304	0.728077	0.599556	1.21436	0.22461	0.999996	1	164462442	164463989	Gm32391	predicted gene, 32391	lincRNA
ENSMUSG00000101970	573.576	0.27735	0.228399	1.21432	0.224625	0.999996	7	73539801	73558395	1810026B05Rik	RIKEN cDNA 1810026B05 gene	processed_transcript
ENSMUSG00000038697	678.582	-0.187013	0.154045	-1.21401	0.224744	0.999996	8	123996318	124021397	Taf5l	TATA-box binding protein associated factor 5 like	protein_coding	102162	https://www.ncbi.nlm.nih.gov/gene/102162
ENSMUSG00000040562	3906.74	-0.189719	0.156376	-1.21322	0.225044	0.999996	3	107981702	107986453	Gstm2	glutathione S-transferase, mu 2	protein_coding	14863	https://www.ncbi.nlm.nih.gov/gene/14863
ENSMUSG00000074183	69.6853	-0.414482	0.341665	-1.21312	0.225082	0.999996	9	78230656	78242684	Gsta1	glutathione S-transferase, alpha 1 (Ya)	protein_coding	14857	https://www.ncbi.nlm.nih.gov/gene/14857
ENSMUSG00000026579	9.64394	-1.75249	1.44518	-1.21264	0.225267	0.999996	1	164151838	164220277	F5	coagulation factor V	protein_coding	14067	https://www.ncbi.nlm.nih.gov/gene/14067
ENSMUSG00000027165	2099.75	-0.261483	0.215647	-1.21255	0.225301	0.999996	2	101560781	101649532	B230118H07Rik	RIKEN cDNA B230118H07 gene	protein_coding	68170	https://www.ncbi.nlm.nih.gov/gene/68170
ENSMUSG00000041035	477.535	-0.243514	0.200879	-1.21225	0.225418	0.999996	19	45560615	45579763	Gm17018	predicted gene 17018	protein_coding	226162	https://www.ncbi.nlm.nih.gov/gene/226162
ENSMUSG00000020364	70.4896	0.400264	0.330397	1.21146	0.225717	0.999996	11	51059257	51072799	Zfp354a	zinc finger protein 354A	protein_coding	21408	https://www.ncbi.nlm.nih.gov/gene/21408
ENSMUSG00000027322	87.5426	-0.699311	0.57725	-1.21145	0.225722	0.999996	2	131069220	131086765	Siglec1	sialic acid binding Ig-like lectin 1, sialoadhesin	protein_coding	20612	https://www.ncbi.nlm.nih.gov/gene/20612
ENSMUSG00000021242	1956.45	-0.216208	0.178472	-1.21144	0.225727	0.999996	12	84754562	84773152	Npc2	NPC intracellular cholesterol transporter 2	protein_coding	67963	https://www.ncbi.nlm.nih.gov/gene/67963
ENSMUSG00000036309	5876.84	-0.221364	0.182801	-1.21095	0.225913	0.999996	11	52231995	52246858	Skp1a	S-phase kinase-associated protein 1A	protein_coding	21402	https://www.ncbi.nlm.nih.gov/gene/21402
ENSMUSG00000059273	1537.25	0.21757	0.17976	1.21034	0.22615	0.999996	7	16400910	16437696	Zc3h4	zinc finger CCCH-type containing 4	protein_coding	330474	https://www.ncbi.nlm.nih.gov/gene/330474
ENSMUSG00000036550	4130.46	0.164698	0.13608	1.21031	0.226161	0.999996	8	95719451	95807464	Cnot1	CCR4-NOT transcription complex, subunit 1	protein_coding	234594	https://www.ncbi.nlm.nih.gov/gene/234594
ENSMUSG00000049517	3860.2	-0.24245	0.200339	-1.2102	0.226203	0.999996	13	90922958	90924950	Rps23	ribosomal protein S23	protein_coding	66475	https://www.ncbi.nlm.nih.gov/gene/66475
ENSMUSG00000036398	1775.35	-0.180656	0.14928	-1.21019	0.226207	0.999996	17	36948356	36951741	Ppp1r11	protein phosphatase 1, regulatory inhibitor subunit 11	protein_coding	76497	https://www.ncbi.nlm.nih.gov/gene/76497
ENSMUSG00000038812	797.011	-0.187554	0.155161	-1.20877	0.226751	0.999996	19	6909698	6911049	Trmt112	tRNA methyltransferase 11-2	protein_coding	67674	https://www.ncbi.nlm.nih.gov/gene/67674
ENSMUSG00000000355	654.445	-0.218936	0.181131	-1.20871	0.226773	0.999996	X	38600578	38613426	Mcts1	malignant T cell amplified sequence 1	protein_coding	68995	https://www.ncbi.nlm.nih.gov/gene/68995
ENSMUSG00000062175	74.8429	-0.537279	0.444549	-1.20859	0.226819	0.999996	2	156840007	156855570	Tgif2	TGFB-induced factor homeobox 2	protein_coding	228839	https://www.ncbi.nlm.nih.gov/gene/228839
ENSMUSG00000059820	397.615	0.244736	0.202504	1.20855	0.226836	0.999996	9	50605240	50617464	Nkapd1	NKAP domain containing 1	protein_coding	270156	https://www.ncbi.nlm.nih.gov/gene/270156
ENSMUSG00000016128	893.571	0.231335	0.191446	1.20836	0.226909	0.999996	5	151037510	151233836	Stard13	StAR-related lipid transfer (START) domain containing 13	protein_coding	243362	https://www.ncbi.nlm.nih.gov/gene/243362
ENSMUSG00000034773	13.7239	0.883052	0.730982	1.20803	0.227034	0.999996	11	102248882	102265187	Hrob	homologous recombination factor with OB-fold	protein_coding	217216	https://www.ncbi.nlm.nih.gov/gene/217216
ENSMUSG00000082286	40.3396	0.549327	0.454729	1.20803	0.227035	0.999996	11	3125904	3131004	Pisd-ps1	phosphatidylserine decarboxylase, pseudogene 1	transcribed_unprocessed_pseudogene
ENSMUSG00000035284	2042.37	0.322583	0.267047	1.20796	0.227062	0.999996	9	67840396	67995638	Vps13c	vacuolar protein sorting 13C	protein_coding	320528	https://www.ncbi.nlm.nih.gov/gene/320528
ENSMUSG00000085342	2.3122	2.4431	2.02299	1.20767	0.227175	0.999996	11	58508791	58509261	Gm12254	predicted gene 12254	processed_pseudogene
ENSMUSG00000018830	2022.04	0.888244	0.736127	1.20665	0.227569	0.999996	16	14194535	14291372	Myh11	myosin, heavy polypeptide 11, smooth muscle	protein_coding	17880	https://www.ncbi.nlm.nih.gov/gene/17880
ENSMUSG00000014769	4393.94	-0.197235	0.163474	-1.20652	0.227615	0.999996	17	15475021	15499751	Psmb1	proteasome (prosome, macropain) subunit, beta type 1	protein_coding	19170	https://www.ncbi.nlm.nih.gov/gene/19170
ENSMUSG00000031807	1740.33	-0.208038	0.172434	-1.20648	0.227633	0.999996	8	71592176	71601092	Pgls	6-phosphogluconolactonase	protein_coding	66171	https://www.ncbi.nlm.nih.gov/gene/66171
ENSMUSG00000048410	384.614	0.242545	0.20108	1.20621	0.227736	0.999996	18	84128027	84589725	Zfp407	zinc finger protein 407	protein_coding	240476	https://www.ncbi.nlm.nih.gov/gene/240476
ENSMUSG00000040380	4.52837	1.41689	1.17483	1.20603	0.227805	0.999996	14	55878913	55884392	Cbln3	cerebellin 3 precursor protein	protein_coding	56410	https://www.ncbi.nlm.nih.gov/gene/56410
ENSMUSG00000027459	197.154	0.445987	0.369904	1.20568	0.22794	0.999996	2	151969398	151980219	Fam110a	family with sequence similarity 110, member A	protein_coding	73847	https://www.ncbi.nlm.nih.gov/gene/73847
ENSMUSG00000028964	5481.86	-0.207983	0.172513	-1.20561	0.227969	0.999996	4	150897133	150914437	Park7	Parkinson disease (autosomal recessive, early onset) 7	protein_coding	57320	https://www.ncbi.nlm.nih.gov/gene/57320
ENSMUSG00000115546	5.55685	-1.36683	1.13401	-1.20531	0.228084	0.999996	15	38518786	38520051	Gm49077	predicted gene, 49077	antisense
ENSMUSG00000036052	3293.4	-0.234727	0.194756	-1.20524	0.228112	0.999996	4	42949814	42959425	Dnajb5	DnaJ heat shock protein family (Hsp40) member B5	protein_coding	56323	https://www.ncbi.nlm.nih.gov/gene/56323
ENSMUSG00000037263	15.2172	-0.917845	0.7617	-1.205	0.228205	0.999996	19	3958645	3972103	Aldh3b3	aldehyde dehydrogenase 3 family, member B3	protein_coding	73458	https://www.ncbi.nlm.nih.gov/gene/73458
ENSMUSG00000036867	571.975	0.273783	0.227226	1.20489	0.228245	0.999996	9	63953076	64022059	Smad6	SMAD family member 6	protein_coding	17130	https://www.ncbi.nlm.nih.gov/gene/17130
ENSMUSG00000027593	3439.13	-0.166276	0.13802	-1.20473	0.228308	0.999996	2	154791096	154867261	Raly	hnRNP-associated with lethal yellow	protein_coding	19383	https://www.ncbi.nlm.nih.gov/gene/19383
ENSMUSG00000030878	329.659	-0.403067	0.334611	-1.20458	0.228364	0.999996	7	120957036	120982312	Cdr2	cerebellar degeneration-related 2	protein_coding	12585	https://www.ncbi.nlm.nih.gov/gene/12585
ENSMUSG00000025578	148.753	0.330965	0.274902	1.20394	0.228613	0.999996	11	119036305	119040969	Cbx8	chromobox 8	protein_coding	30951	https://www.ncbi.nlm.nih.gov/gene/30951
ENSMUSG00000015467	15.9689	0.979398	0.813502	1.20393	0.228617	0.999996	17	34613349	34615971	Egfl8	EGF-like domain 8	protein_coding	81701	https://www.ncbi.nlm.nih.gov/gene/81701
ENSMUSG00000097207	27.0622	-0.641378	0.532905	-1.20355	0.228764	0.999996	5	22550432	22807850	6030443J06Rik	RIKEN cDNA 6030443J06 gene	lincRNA
ENSMUSG00000029104	1205.64	0.193919	0.161146	1.20337	0.228833	0.999996	5	34761740	34912534	Htt	huntingtin	protein_coding	15194	https://www.ncbi.nlm.nih.gov/gene/15194
ENSMUSG00000034311	25.3472	-0.798644	0.663848	-1.20305	0.228956	0.999996	X	100625737	100727214	Kif4	kinesin family member 4	protein_coding	16571	https://www.ncbi.nlm.nih.gov/gene/16571
ENSMUSG00000043939	1.2196	4.21294	3.50213	1.20296	0.228991	0.999996	17	48149126	48167275	A530064D06Rik	RIKEN cDNA A530064D06 gene	protein_coding	328830	https://www.ncbi.nlm.nih.gov/gene/328830
ENSMUSG00000098183	1.84955	-2.48217	2.0636	-1.20283	0.229041	0.999996	14	61625926	61627337	Gm27010	predicted gene, 27010	lincRNA
ENSMUSG00000084291	1.67357	2.74403	2.28175	1.2026	0.229131	0.999996	6	146647241	146647588	Gm6654	predicted pseudogene 6654	processed_pseudogene
ENSMUSG00000029864	3294.36	-0.228184	0.189773	-1.20241	0.229206	0.999996	6	42245935	42250447	Gstk1	glutathione S-transferase kappa 1	protein_coding	76263	https://www.ncbi.nlm.nih.gov/gene/76263
ENSMUSG00000112000	6.33933	-1.19201	0.992007	-1.20162	0.229511	0.999996	10	100577426	100583711	Gm47956	predicted gene, 47956	processed_transcript
ENSMUSG00000044337	3684.24	0.15562	0.129536	1.20136	0.22961	0.999996	1	90203980	90216751	Ackr3	atypical chemokine receptor 3	protein_coding	12778	https://www.ncbi.nlm.nih.gov/gene/12778
ENSMUSG00000002250	1232.89	0.191887	0.159731	1.20131	0.229631	0.999996	17	28232700	28301474	Ppard	peroxisome proliferator activator receptor delta	protein_coding	19015	https://www.ncbi.nlm.nih.gov/gene/19015
ENSMUSG00000039771	920.34	-0.181357	0.151033	-1.20078	0.229838	0.999996	5	136116631	136122947	Polr2j	polymerase (RNA) II (DNA directed) polypeptide J	protein_coding	20022	https://www.ncbi.nlm.nih.gov/gene/20022
ENSMUSG00000118401	3.01813	1.74617	1.45488	1.20022	0.230054	0.999996	1	160576338	160577974	Gpr52	G protein-coupled receptor 52	protein_coding	620246	https://www.ncbi.nlm.nih.gov/gene/620246
ENSMUSG00000034105	621	0.224494	0.18712	1.19973	0.230242	0.999996	8	119760076	119778416	Meak7	MTOR associated protein , eak-7 homolog	protein_coding	74347	https://www.ncbi.nlm.nih.gov/gene/74347
ENSMUSG00000021963	799.099	-0.193784	0.161616	-1.19904	0.230513	0.999996	14	57798180	57806638	Sap18	Sin3-associated polypeptide 18	protein_coding	20220	https://www.ncbi.nlm.nih.gov/gene/20220
ENSMUSG00000019710	2129.22	-0.188651	0.157369	-1.19878	0.230615	0.999996	3	87919506	87923672	Mrpl24	mitochondrial ribosomal protein L24	protein_coding	67707	https://www.ncbi.nlm.nih.gov/gene/67707
ENSMUSG00000021311	4836.48	-0.281113	0.234568	-1.19843	0.23075	0.999996	13	12182712	12258113	Mtr	5-methyltetrahydrofolate-homocysteine methyltransferase	protein_coding	238505	https://www.ncbi.nlm.nih.gov/gene/238505
ENSMUSG00000101450	6.22921	-1.32231	1.10345	-1.19834	0.230783	0.999996	1	82739691	82740707	Gm28941	predicted gene 28941	sense_intronic
ENSMUSG00000019768	32.176	-0.682289	0.569538	-1.19797	0.230928	0.999996	10	4611593	5005614	Esr1	estrogen receptor 1 (alpha)	protein_coding	13982	https://www.ncbi.nlm.nih.gov/gene/13982
ENSMUSG00000007721	1986.03	-0.188011	0.156988	-1.19762	0.231066	0.999996	8	70868227	70873935	Ccdc124	coiled-coil domain containing 124	protein_coding	234388	https://www.ncbi.nlm.nih.gov/gene/234388
ENSMUSG00000031504	1353.91	-0.240393	0.200743	-1.19752	0.231105	0.999996	8	11453518	11478710	Rab20	RAB20, member RAS oncogene family	protein_coding	19332	https://www.ncbi.nlm.nih.gov/gene/19332
ENSMUSG00000055980	1885.16	0.254598	0.212629	1.19738	0.231159	0.999996	1	82233101	82291416	Irs1	insulin receptor substrate 1	protein_coding	16367	https://www.ncbi.nlm.nih.gov/gene/16367
ENSMUSG00000037499	2606.31	-0.20722	0.173067	-1.19734	0.231173	0.999996	1	191306789	191318194	Nenf	neuron derived neurotrophic factor	protein_coding	66208	https://www.ncbi.nlm.nih.gov/gene/66208
ENSMUSG00000091898	93311.4	-0.223981	0.187074	-1.19728	0.231196	0.999996	14	31208312	31211729	Tnnc1	troponin C, cardiac/slow skeletal	protein_coding	21924	https://www.ncbi.nlm.nih.gov/gene/21924
ENSMUSG00000028108	872.529	-0.336392	0.281104	-1.19668	0.231431	0.999996	3	95734147	95739569	Ecm1	extracellular matrix protein 1	protein_coding	13601	https://www.ncbi.nlm.nih.gov/gene/13601
ENSMUSG00000019933	24.1079	-0.644427	0.538613	-1.19646	0.231519	0.999996	10	70204664	70219711	Mrln	myoregulin	protein_coding	69563	https://www.ncbi.nlm.nih.gov/gene/69563
ENSMUSG00000050192	47.9955	-0.690301	0.577091	-1.19617	0.231629	0.999996	3	28781276	28798846	Eif5a2	eukaryotic translation initiation factor 5A2	protein_coding	208691	https://www.ncbi.nlm.nih.gov/gene/208691
ENSMUSG00000024273	106.493	0.353881	0.295937	1.1958	0.231775	0.999996	18	24470850	24477798	2700062C07Rik	RIKEN cDNA 2700062C07 gene	protein_coding	68046	https://www.ncbi.nlm.nih.gov/gene/68046
ENSMUSG00000095571	1.00408	-4.77217	3.99085	-1.19578	0.231783	0.999996	12	113859149	113859670	Ighv5-17	immunoglobulin heavy variable 5-17	IG_V_gene
ENSMUSG00000076749	2.02225	-2.96561	2.48231	-1.1947	0.232206	0.999996	13	19214103	19217024	Trgc1	T cell receptor gamma, constant 1	TR_C_gene
ENSMUSG00000026944	3407.63	0.207389	0.173654	1.19426	0.232375	0.999996	2	25428703	25448540	Abca2	ATP-binding cassette, sub-family A (ABC1), member 2	protein_coding	11305	https://www.ncbi.nlm.nih.gov/gene/11305
ENSMUSG00000044894	27077.5	-0.208015	0.174192	-1.19418	0.232409	0.999996	11	53427922	53430831	Uqcrq	ubiquinol-cytochrome c reductase, complex III subunit VII	protein_coding	22272	https://www.ncbi.nlm.nih.gov/gene/22272
ENSMUSG00000102805	182.425	0.45268	0.379161	1.1939	0.232517	0.999996	3	84496426	85887518	Gm37240	predicted gene, 37240	protein_coding	99889	https://www.ncbi.nlm.nih.gov/gene/99889
ENSMUSG00000046807	39.1497	0.56148	0.470392	1.19364	0.232617	0.999996	10	75550123	75560330	Lrrc75b	leucine rich repeat containing 75B	protein_coding	192734	https://www.ncbi.nlm.nih.gov/gene/192734
ENSMUSG00000039629	4555.45	0.278469	0.233303	1.19359	0.232637	0.999996	6	29917012	29959681	Strip2	striatin interacting protein 2	protein_coding	320609	https://www.ncbi.nlm.nih.gov/gene/320609
ENSMUSG00000059461	102.173	-0.5986	0.501525	-1.19356	0.23265	0.999996	X	162566857	162567243	Gm7331	predicted gene 7331	processed_pseudogene
ENSMUSG00000002814	213.106	0.266839	0.223607	1.19334	0.232738	0.999996	11	60740058	60777365	Top3a	topoisomerase (DNA) III alpha	protein_coding	21975	https://www.ncbi.nlm.nih.gov/gene/21975
ENSMUSG00000033446	351.917	0.467581	0.391858	1.19324	0.232775	0.999996	14	73237895	73243294	Lpar6	lysophosphatidic acid receptor 6	protein_coding	67168	https://www.ncbi.nlm.nih.gov/gene/67168
ENSMUSG00000025351	3133.91	-0.172208	0.144377	-1.19277	0.23296	0.999996	10	128900989	128912822	Cd63	CD63 antigen	protein_coding	12512	https://www.ncbi.nlm.nih.gov/gene/12512
ENSMUSG00000097145	68.8654	0.499167	0.418521	1.19269	0.232989	0.999996	5	52190672	52279034	9230114K14Rik	RIKEN cDNA 9230114K14 gene	processed_transcript
ENSMUSG00000103293	2.91805	1.80996	1.51767	1.19259	0.23303	0.999996	3	22080494	22081115	Gm5842	predicted gene 5842	processed_pseudogene
ENSMUSG00000055865	141.1	0.323115	0.271079	1.19196	0.233277	0.999996	3	104767406	104781840	Tafa3	TAFA chemokine like family member 3	protein_coding	329731	https://www.ncbi.nlm.nih.gov/gene/329731
ENSMUSG00000098004	2.12437	-3.07446	2.57968	-1.1918	0.233339	0.999996	2	93956817	93996354	Gm27027	predicted gene, 27027	protein_coding
ENSMUSG00000039361	5181.87	-0.200418	0.168194	-1.19159	0.233422	0.999996	7	90130213	90213465	Picalm	phosphatidylinositol binding clathrin assembly protein	protein_coding	233489	https://www.ncbi.nlm.nih.gov/gene/233489
ENSMUSG00000036158	813.81	0.240928	0.202307	1.1909	0.233692	0.999996	15	93499114	93595891	Prickle1	prickle planar cell polarity protein 1	protein_coding	106042	https://www.ncbi.nlm.nih.gov/gene/106042
ENSMUSG00000020303	527.094	0.245357	0.206044	1.1908	0.233732	0.999996	11	31357307	31370074	Stc2	stanniocalcin 2	protein_coding	20856	https://www.ncbi.nlm.nih.gov/gene/20856
ENSMUSG00000057672	3276.11	0.176162	0.148098	1.1895	0.234244	0.999996	8	83666536	83699179	Pkn1	protein kinase N1	protein_coding	320795	https://www.ncbi.nlm.nih.gov/gene/320795
ENSMUSG00000067224	39.2523	0.550588	0.462878	1.18949	0.234248	0.999996	12	81372213	81373221	Gm3695	predicted gene 3695	processed_pseudogene
ENSMUSG00000097309	5.82099	-1.23015	1.03429	-1.18937	0.234294	0.999996	10	84618341	84622578	Gm17249	predicted gene, 17249	bidirectional_promoter_lncRNA
ENSMUSG00000074170	422.338	0.334656	0.281379	1.18934	0.234305	0.999996	7	38216972	38228016	Plekhf1	pleckstrin homology domain containing, family F (with FYVE domain) member 1	protein_coding	72287	https://www.ncbi.nlm.nih.gov/gene/72287
ENSMUSG00000113070	21.5958	-0.723614	0.608519	-1.18914	0.234385	0.999996	13	95024301	95024900	Gm48420	predicted gene, 48420	antisense
ENSMUSG00000051331	11138.7	0.261391	0.219845	1.18898	0.234448	0.999996	6	118587240	119196890	Cacna1c	calcium channel, voltage-dependent, L type, alpha 1C subunit	protein_coding	12288	https://www.ncbi.nlm.nih.gov/gene/12288
ENSMUSG00000033295	377.925	-0.271681	0.228529	-1.18883	0.234508	0.999996	4	118208213	118291405	Ptprf	protein tyrosine phosphatase, receptor type, F	protein_coding	19268	https://www.ncbi.nlm.nih.gov/gene/19268
ENSMUSG00000022488	157.074	-0.459947	0.386934	-1.1887	0.234558	0.999996	15	103453794	103498810	Nckap1l	NCK associated protein 1 like	protein_coding	105855	https://www.ncbi.nlm.nih.gov/gene/105855
ENSMUSG00000041459	2479.92	-0.18404	0.154829	-1.18866	0.234573	0.999996	4	148612382	148627019	Tardbp	TAR DNA binding protein	protein_coding	230908	https://www.ncbi.nlm.nih.gov/gene/230908
ENSMUSG00000105342	3.58973	-1.61657	1.36046	-1.18825	0.234733	0.999996	3	102129938	102131222	Gm43244	predicted gene 43244	sense_intronic
ENSMUSG00000003199	2292.29	-0.233612	0.196682	-1.18777	0.234926	0.999996	17	56005711	56016790	Mpnd	MPN domain containing	protein_coding	68047	https://www.ncbi.nlm.nih.gov/gene/68047
ENSMUSG00000072978	1.86485	2.64567	2.22769	1.18763	0.23498	0.999996	1	78967637	78968079	Gm5830	predicted pseudogene 5830	processed_pseudogene
ENSMUSG00000064061	271.864	0.26173	0.220454	1.18723	0.235136	0.999996	16	48924232	48994165	Dzip3	DAZ interacting protein 3, zinc finger	protein_coding	224170	https://www.ncbi.nlm.nih.gov/gene/224170
ENSMUSG00000029385	598.824	0.267715	0.225517	1.18712	0.235181	0.999996	5	93267257	93276231	Ccng2	cyclin G2	protein_coding	12452	https://www.ncbi.nlm.nih.gov/gene/12452
ENSMUSG00000005686	1630.42	0.19172	0.161517	1.187	0.235228	0.999996	7	110768206	110812405	Ampd3	adenosine monophosphate deaminase 3	protein_coding	11717	https://www.ncbi.nlm.nih.gov/gene/11717
ENSMUSG00000033313	77.5067	0.477044	0.401949	1.18683	0.235296	0.999996	8	105264648	105269326	Fbxl8	F-box and leucine-rich repeat protein 8	protein_coding	50788	https://www.ncbi.nlm.nih.gov/gene/50788
ENSMUSG00000107689	1392.6	-0.248566	0.20954	-1.18625	0.235524	0.999996	6	86513891	86516273	Gm44386	predicted gene, 44386	lincRNA
ENSMUSG00000062944	123.563	0.329487	0.277781	1.18614	0.235569	0.999996	7	128234458	128238031	9130023H24Rik	RIKEN cDNA 9130023H24 gene	protein_coding	100043133	https://www.ncbi.nlm.nih.gov/gene/100043133
ENSMUSG00000095438	67.8875	-0.422038	0.355817	-1.18611	0.235579	0.999996	18	10781723	10785883	Mir133a-1hg	Mir133a-1, Mir1b and Mir1a-2 host gene	antisense
ENSMUSG00000024902	2018.68	-0.202551	0.170811	-1.18582	0.235693	0.999996	19	4962147	4966999	Mrpl11	mitochondrial ribosomal protein L11	protein_coding	66419	https://www.ncbi.nlm.nih.gov/gene/66419
ENSMUSG00000091811	480.551	-0.228982	0.193167	-1.18541	0.235856	0.999996	7	16272013	16273617	Inafm1	InaF motif containing 1	protein_coding	66300	https://www.ncbi.nlm.nih.gov/gene/66300
ENSMUSG00000000318	38.8134	-0.599572	0.505961	-1.18502	0.236011	0.999996	11	70156197	70170834	Clec10a	C-type lectin domain family 10, member A	protein_coding	17312	https://www.ncbi.nlm.nih.gov/gene/17312
ENSMUSG00000040170	690.448	-0.387127	0.32676	-1.18474	0.236119	0.999996	1	162874317	162898726	Fmo2	flavin containing monooxygenase 2	protein_coding	55990	https://www.ncbi.nlm.nih.gov/gene/55990
ENSMUSG00000022270	11393.2	-0.239393	0.202115	-1.18444	0.236238	0.999996	15	25843180	25973687	Retreg1	reticulophagy regulator 1	protein_coding	66270	https://www.ncbi.nlm.nih.gov/gene/66270
ENSMUSG00000028044	113.791	-0.329365	0.278128	-1.18422	0.236326	0.999996	3	89415472	89418383	Cks1b	CDC28 protein kinase 1b	protein_coding	54124	https://www.ncbi.nlm.nih.gov/gene/54124
ENSMUSG00000024665	228.483	-0.474396	0.40063	-1.18413	0.236363	0.999996	19	10062765	10101746	Fads2	fatty acid desaturase 2	protein_coding	56473	https://www.ncbi.nlm.nih.gov/gene/56473
ENSMUSG00000025135	2158.23	-0.165109	0.139478	-1.18376	0.236507	0.999996	11	120598421	120608198	Anapc11	anaphase promoting complex subunit 11	protein_coding	66156	https://www.ncbi.nlm.nih.gov/gene/66156
ENSMUSG00000038807	3608.56	0.263481	0.222582	1.18375	0.236514	0.999996	11	74383356	74610915	Rap1gap2	RAP1 GTPase activating protein 2	protein_coding	380711	https://www.ncbi.nlm.nih.gov/gene/380711
ENSMUSG00000060314	9.73508	1.21044	1.02302	1.1832	0.23673	0.999996	7	140807449	140822178	Zfp941	zinc finger protein 941	protein_coding	407812	https://www.ncbi.nlm.nih.gov/gene/407812
ENSMUSG00000091183	13.7323	0.879716	0.743928	1.18253	0.236996	0.999996	13	62772200	62785808	Gm5141	predicted gene 5141	protein_coding	380850	https://www.ncbi.nlm.nih.gov/gene/380850
ENSMUSG00000058258	351.697	-0.244397	0.206676	-1.18251	0.237002	0.999996	13	8885501	8892451	Idi1	isopentenyl-diphosphate delta isomerase	protein_coding	319554	https://www.ncbi.nlm.nih.gov/gene/319554
ENSMUSG00000032417	8.4239	1.23165	1.04156	1.18251	0.237005	0.999996	9	86571991	86574899	Rwdd2a	RWD domain containing 2A	protein_coding	69519	https://www.ncbi.nlm.nih.gov/gene/69519
ENSMUSG00000052821	40.6289	-0.886703	0.750127	-1.18207	0.237178	0.999996	X	106574346	106603679	Cysltr1	cysteinyl leukotriene receptor 1	protein_coding	58861	https://www.ncbi.nlm.nih.gov/gene/58861
ENSMUSG00000055681	3760.5	-0.163934	0.13872	-1.18176	0.237299	0.999996	8	70302518	70312993	Cope	coatomer protein complex, subunit epsilon	protein_coding	59042	https://www.ncbi.nlm.nih.gov/gene/59042
ENSMUSG00000033790	358.849	0.256563	0.217102	1.18176	0.2373	0.999996	7	55794154	55831677	Tubgcp5	tubulin, gamma complex associated protein 5	protein_coding	233276	https://www.ncbi.nlm.nih.gov/gene/233276
ENSMUSG00000109061	3.91906	2.92703	2.47689	1.18173	0.237311	0.999996	8	4238865	4251423	Gm49320	predicted gene, 49320	protein_coding
ENSMUSG00000038384	966.979	0.265082	0.224353	1.18154	0.237389	0.999996	5	123142193	123168629	Setd1b	SET domain containing 1B	protein_coding	208043	https://www.ncbi.nlm.nih.gov/gene/208043
ENSMUSG00000058192	163.163	0.304652	0.257848	1.18152	0.237397	0.999996	9	20581291	20605409	Zfp846	zinc finger protein 846	protein_coding	244721	https://www.ncbi.nlm.nih.gov/gene/244721
ENSMUSG00000031347	689.179	-0.238064	0.20155	-1.18117	0.237537	0.999996	X	72913532	72918411	Cetn2	centrin 2	protein_coding	26370	https://www.ncbi.nlm.nih.gov/gene/26370
ENSMUSG00000040998	72.9988	0.646154	0.547084	1.18109	0.237568	0.999996	3	132881745	132950291	Npnt	nephronectin	protein_coding	114249	https://www.ncbi.nlm.nih.gov/gene/114249
ENSMUSG00000052949	302.368	0.282509	0.239195	1.18108	0.237569	0.999996	11	116336353	116413032	Rnf157	ring finger protein 157	protein_coding	217340	https://www.ncbi.nlm.nih.gov/gene/217340
ENSMUSG00000084846	23.0691	-0.654722	0.554572	-1.18059	0.237766	0.999996	3	94994410	94997350	A730011C13Rik	RIKEN cDNA A730011C13 gene	antisense
ENSMUSG00000031683	750.123	-0.195803	0.165899	-1.18025	0.237899	0.999996	8	78804865	78821140	Lsm6	LSM6 homolog, U6 small nuclear RNA and mRNA degradation associated	protein_coding	78651	https://www.ncbi.nlm.nih.gov/gene/78651
ENSMUSG00000078427	1465.22	-0.217789	0.184538	-1.18018	0.237928	0.999996	10	128817333	128877629	Sarnp	SAP domain containing ribonucleoprotein	protein_coding	66118	https://www.ncbi.nlm.nih.gov/gene/66118
ENSMUSG00000104222	6.77279	1.63821	1.38868	1.17968	0.238126	0.999996	6	117716342	117718868	Gm7292	predicted gene 7292	lincRNA
ENSMUSG00000082724	13.4305	-1.08944	0.923784	-1.17933	0.238268	0.999996	2	177138660	177142331	Gm14416	predicted gene 14416	unprocessed_pseudogene
ENSMUSG00000079478	489.561	-0.204788	0.173656	-1.17927	0.23829	0.999996	19	5730303	5731732	Znrd2	zinc ribbon domain containing 2	protein_coding	56390	https://www.ncbi.nlm.nih.gov/gene/56390
ENSMUSG00000042680	994.968	0.268247	0.227563	1.17878	0.238485	0.999996	18	21127201	21300138	Garem1	GRB2 associated regulator of MAPK1 subtype 1	protein_coding	381126	https://www.ncbi.nlm.nih.gov/gene/381126
ENSMUSG00000037151	2010.3	0.253877	0.215467	1.17827	0.23869	0.999996	10	61475801	61582791	Lrrc20	leucine rich repeat containing 20	protein_coding	216011	https://www.ncbi.nlm.nih.gov/gene/216011
ENSMUSG00000080743	3.38416	1.76973	1.50235	1.17797	0.238807	0.999996	X	153403090	153404070	Gm7150	predicted gene 7150	processed_pseudogene
ENSMUSG00000045268	558.081	0.2049	0.173966	1.17781	0.238871	0.999996	4	119169513	119174195	Zfp691	zinc finger protein 691	protein_coding	195522	https://www.ncbi.nlm.nih.gov/gene/195522
ENSMUSG00000047379	1770.15	-0.313527	0.266197	-1.1778	0.238876	0.999996	19	5038826	5041131	B4gat1	beta-1,4-glucuronyltransferase 1	protein_coding	108902	https://www.ncbi.nlm.nih.gov/gene/108902
ENSMUSG00000026657	1006.26	0.238837	0.202884	1.17721	0.239111	0.999996	2	4017717	4614043	Frmd4a	FERM domain containing 4A	protein_coding	209630	https://www.ncbi.nlm.nih.gov/gene/209630
ENSMUSG00000116272	225.378	0.54349	0.461917	1.1766	0.239356	0.999996	15	77014093	77015898	Gm49540	predicted gene, 49540	antisense
ENSMUSG00000114053	196.177	-0.289473	0.246052	-1.17648	0.239405	0.999996	13	5539279	5724510	Gm35330	predicted gene, 35330	lincRNA
ENSMUSG00000034522	931.265	0.186241	0.158385	1.17588	0.239644	0.999996	14	65358389	65398930	Zfp395	zinc finger protein 395	protein_coding	380912	https://www.ncbi.nlm.nih.gov/gene/380912
ENSMUSG00000029499	2844.04	-0.234041	0.199049	-1.1758	0.239677	0.999996	5	110274282	110286186	Pxmp2	peroxisomal membrane protein 2	protein_coding	19301	https://www.ncbi.nlm.nih.gov/gene/19301
ENSMUSG00000090000	1361.08	-0.187476	0.159448	-1.17578	0.239683	0.999996	18	76930017	76941612	Ier3ip1	immediate early response 3 interacting protein 1	protein_coding	66191	https://www.ncbi.nlm.nih.gov/gene/66191
ENSMUSG00000069862	1.90579	-2.95472	2.5144	-1.17512	0.239947	0.999996	8	123206623	123207021	Rps12-ps9	ribosomal protein S12, pseudogene 9	processed_pseudogene
ENSMUSG00000021365	1020.16	-0.414468	0.352728	-1.17504	0.239981	0.999996	13	41309581	41487362	Nedd9	neural precursor cell expressed, developmentally down-regulated gene 9	protein_coding	18003	https://www.ncbi.nlm.nih.gov/gene/18003
ENSMUSG00000000631	10655.8	0.198599	0.169029	1.17494	0.240018	0.999996	11	77763246	77865980	Myo18a	myosin XVIIIA	protein_coding	360013	https://www.ncbi.nlm.nih.gov/gene/360013
ENSMUSG00000043929	156.893	0.300793	0.256117	1.17444	0.24022	0.999996	X	94234599	94277724	Klhl15	kelch-like 15	protein_coding	236904	https://www.ncbi.nlm.nih.gov/gene/236904
ENSMUSG00000047819	2.31941	-2.46886	2.1033	-1.17381	0.240472	0.999996	3	84593574	84597032	Tigd4	tigger transposable element derived 4	protein_coding	403175	https://www.ncbi.nlm.nih.gov/gene/403175
ENSMUSG00000034575	636.492	-0.188405	0.160547	-1.17352	0.240589	0.999996	13	69497959	69534617	Tent4a	terminal nucleotidyltransferase 4A	protein_coding	210106	https://www.ncbi.nlm.nih.gov/gene/210106
ENSMUSG00000006519	879.769	-0.230821	0.196697	-1.17349	0.240601	0.999996	8	122424776	122432930	Cyba	cytochrome b-245, alpha polypeptide	protein_coding	13057	https://www.ncbi.nlm.nih.gov/gene/13057
ENSMUSG00000032643	352.584	0.30395	0.259111	1.17305	0.240776	0.999996	4	124700701	124708611	Fhl3	four and a half LIM domains 3	protein_coding	14201	https://www.ncbi.nlm.nih.gov/gene/14201
ENSMUSG00000040592	14.5181	-1.49713	1.2768	-1.17257	0.24097	0.999996	11	106311341	106314762	Cd79b	CD79B antigen	protein_coding	15985	https://www.ncbi.nlm.nih.gov/gene/15985
ENSMUSG00000073437	20.1466	-0.716163	0.610809	-1.17248	0.241004	0.999996	17	24404649	24414542	D330041H03Rik	RIKEN cDNA D330041H03 gene	processed_transcript
ENSMUSG00000024206	141.677	-0.35828	0.305616	-1.17232	0.241069	0.999996	17	56775897	56831013	Rfx2	regulatory factor X, 2 (influences HLA class II expression)	protein_coding	19725	https://www.ncbi.nlm.nih.gov/gene/19725
ENSMUSG00000029211	1.58826	2.258	1.92696	1.17179	0.24128	0.999996	5	71569749	71658308	Gabra4	gamma-aminobutyric acid (GABA) A receptor, subunit alpha 4	protein_coding	14397	https://www.ncbi.nlm.nih.gov/gene/14397
ENSMUSG00000025902	508.161	-0.624722	0.533151	-1.17176	0.241295	0.999996	1	4490931	4497354	Sox17	SRY (sex determining region Y)-box 17	protein_coding	20671	https://www.ncbi.nlm.nih.gov/gene/20671
ENSMUSG00000045482	1884.45	0.200695	0.171339	1.17133	0.241464	0.999996	5	144767732	144859778	Trrap	transformation/transcription domain-associated protein	protein_coding	100683	https://www.ncbi.nlm.nih.gov/gene/100683
ENSMUSG00000100826	316.972	-0.263289	0.224793	-1.17125	0.241497	0.999996	7	59307924	59975759	Snhg14	small nucleolar RNA host gene 14	processed_transcript
ENSMUSG00000002129	1747.53	0.175624	0.149961	1.17113	0.241546	0.999996	11	4160350	4182541	Sf3a1	splicing factor 3a, subunit 1	protein_coding	67465	https://www.ncbi.nlm.nih.gov/gene/67465
ENSMUSG00000038801	493.595	-0.355876	0.303948	-1.17084	0.241662	0.999996	7	140845547	140846769	Scgb1c1	secretoglobin, family 1C, member 1	protein_coding	338417	https://www.ncbi.nlm.nih.gov/gene/338417
ENSMUSG00000091937	138.217	-0.337966	0.288706	-1.17063	0.241749	0.999996	1	39804148	39805332	Gm3646	predicted gene 3646	protein_coding	100042065	https://www.ncbi.nlm.nih.gov/gene/100042065
ENSMUSG00000033029	56.6821	-0.436579	0.372979	-1.17052	0.241792	0.999996	15	79129349	79141253	1700088E04Rik	RIKEN cDNA 1700088E04 gene	protein_coding	27660	https://www.ncbi.nlm.nih.gov/gene/27660
ENSMUSG00000035045	13.4877	0.991701	0.847411	1.17027	0.241892	0.999996	X	95711678	95932637	Zc3h12b	zinc finger CCCH-type containing 12B	protein_coding	547176	https://www.ncbi.nlm.nih.gov/gene/547176
ENSMUSG00000038576	12.2396	-1.02484	0.875971	-1.16995	0.242021	0.999996	1	182763860	182896591	Susd4	sushi domain containing 4	protein_coding	96935	https://www.ncbi.nlm.nih.gov/gene/96935
ENSMUSG00000047888	1874.33	0.216659	0.185208	1.16982	0.242075	0.999996	15	80711313	80941085	Tnrc6b	trinucleotide repeat containing 6b	protein_coding	213988	https://www.ncbi.nlm.nih.gov/gene/213988
ENSMUSG00000022217	1256.89	-0.211655	0.180938	-1.16977	0.242093	0.999996	14	55581516	55585302	Emc9	ER membrane protein complex subunit 9	protein_coding	85308	https://www.ncbi.nlm.nih.gov/gene/85308
ENSMUSG00000038216	58.3689	0.43484	0.37177	1.16965	0.242142	0.999996	11	98386450	98388181	Pnmt	phenylethanolamine-N-methyltransferase	protein_coding	18948	https://www.ncbi.nlm.nih.gov/gene/18948
ENSMUSG00000054519	269.102	0.291773	0.249558	1.16916	0.24234	0.999996	11	59461197	59472474	Zfp867	zinc finger protein 867	protein_coding	237775	https://www.ncbi.nlm.nih.gov/gene/237775
ENSMUSG00000014313	30564	-0.242672	0.207605	-1.16891	0.24244	0.999996	15	35925886	35938246	Cox6c	cytochrome c oxidase subunit 6C	protein_coding	12864	https://www.ncbi.nlm.nih.gov/gene/12864
ENSMUSG00000028463	5.73668	-1.49149	1.27728	-1.16771	0.242926	0.999996	4	43506966	43513729	Car9	carbonic anhydrase 9	protein_coding	230099	https://www.ncbi.nlm.nih.gov/gene/230099
ENSMUSG00000026409	1753.64	0.300752	0.257576	1.16762	0.242959	0.999996	1	130689182	130729253	Pfkfb2	6-phosphofructo-2-kinase/fructose-2,6-biphosphatase 2	protein_coding	18640	https://www.ncbi.nlm.nih.gov/gene/18640
ENSMUSG00000055128	702.111	-0.193611	0.165817	-1.16762	0.242961	0.999996	14	46832125	46854193	Cgrrf1	cell growth regulator with ring finger domain 1	protein_coding	68755	https://www.ncbi.nlm.nih.gov/gene/68755
ENSMUSG00000021774	981.02	-0.202637	0.173602	-1.16725	0.243109	0.999996	14	18282722	18331859	Ube2e1	ubiquitin-conjugating enzyme E2E 1	protein_coding	22194	https://www.ncbi.nlm.nih.gov/gene/22194
ENSMUSG00000035208	40.6908	-0.690882	0.59201	-1.16701	0.243205	0.999996	11	83002158	83020810	Slfn8	schlafen 8	protein_coding	276950	https://www.ncbi.nlm.nih.gov/gene/276950
ENSMUSG00000106918	2588.71	-0.241483	0.207022	-1.16646	0.243427	0.999996	5	31596935	31664384	Mrpl33	mitochondrial ribosomal protein L33	protein_coding	66845	https://www.ncbi.nlm.nih.gov/gene/66845
ENSMUSG00000106492	0.996715	-3.58785	3.07594	-1.16642	0.243444	0.999996	5	102070218	102071782	Gm29707	predicted gene, 29707	lincRNA
ENSMUSG00000015143	1142.8	0.264036	0.226425	1.16611	0.243569	0.999996	12	80167547	80260371	Actn1	actinin, alpha 1	protein_coding	109711	https://www.ncbi.nlm.nih.gov/gene/109711
ENSMUSG00000003038	4140.07	-0.211721	0.181577	-1.16602	0.243608	0.999996	4	133964738	133968650	Hmgn2	high mobility group nucleosomal binding domain 2	protein_coding	15331	https://www.ncbi.nlm.nih.gov/gene/15331
ENSMUSG00000045045	759.869	0.189041	0.162169	1.16571	0.243733	0.999996	19	4611785	4615667	Lrfn4	leucine rich repeat and fibronectin type III domain containing 4	protein_coding	225875	https://www.ncbi.nlm.nih.gov/gene/225875
ENSMUSG00000005045	15.3074	-0.926302	0.794678	-1.16563	0.243763	0.999996	4	152338651	152390194	Chd5	chromodomain helicase DNA binding protein 5	protein_coding	269610	https://www.ncbi.nlm.nih.gov/gene/269610
ENSMUSG00000031465	102.933	-0.60785	0.521545	-1.16548	0.243825	0.999996	8	18690263	18741562	Angpt2	angiopoietin 2	protein_coding	11601	https://www.ncbi.nlm.nih.gov/gene/11601
ENSMUSG00000037979	35.988	-0.656298	0.563205	-1.16529	0.243901	0.999996	5	124834418	124862424	Ccdc92	coiled-coil domain containing 92	protein_coding	215707	https://www.ncbi.nlm.nih.gov/gene/215707
ENSMUSG00000058558	547.867	-0.235962	0.202553	-1.16494	0.244043	0.999996	5	107900502	107909005	Rpl5	ribosomal protein L5	protein_coding	100503670	https://www.ncbi.nlm.nih.gov/gene/100503670
ENSMUSG00000062012	110.547	0.340685	0.292452	1.16493	0.244049	0.999996	17	23575844	23599487	Zfp13	zinc finger protein 13	protein_coding	22654	https://www.ncbi.nlm.nih.gov/gene/22654
ENSMUSG00000066842	1405.66	0.189505	0.16269	1.16482	0.24409	0.999996	1	150562524	150993435	Hmcn1	hemicentin 1	protein_coding	545370	https://www.ncbi.nlm.nih.gov/gene/545370
ENSMUSG00000017737	25.2007	-0.797023	0.684256	-1.1648	0.244099	0.999996	2	164940780	164955850	Mmp9	matrix metallopeptidase 9	protein_coding	17395	https://www.ncbi.nlm.nih.gov/gene/17395
ENSMUSG00000014232	433.695	-0.223877	0.192232	-1.16462	0.244174	0.999996	16	3908801	3941147	Cluap1	clusterin associated protein 1	protein_coding	76779	https://www.ncbi.nlm.nih.gov/gene/76779
ENSMUSG00000113424	1114.16	0.230427	0.197878	1.16449	0.244226	0.999996	13	30370359	30377183	Gm48161	predicted gene, 48161	sense_intronic
ENSMUSG00000038642	242.777	-0.460419	0.395505	-1.16413	0.244371	0.999996	3	95526786	95556403	Ctss	cathepsin S	protein_coding	13040	https://www.ncbi.nlm.nih.gov/gene/13040
ENSMUSG00000032013	2.24951	-2.18397	1.87684	-1.16364	0.244569	0.999996	9	43310848	43336115	Trim29	tripartite motif-containing 29	protein_coding	72169	https://www.ncbi.nlm.nih.gov/gene/72169
ENSMUSG00000021615	266.012	-0.264732	0.227558	-1.16336	0.244682	0.999996	13	89774027	90089608	Xrcc4	X-ray repair complementing defective repair in Chinese hamster cells 4	protein_coding	108138	https://www.ncbi.nlm.nih.gov/gene/108138
ENSMUSG00000067121	4.11936	-1.55271	1.33499	-1.16308	0.244796	0.999996	7	101573460	101574321	Gm7027	predicted gene 7027	processed_pseudogene
ENSMUSG00000095616	20.7608	-3.74737	3.22199	-1.16306	0.244805	0.999996	18	10150977	10151140	Gm26244	predicted gene, 26244	snRNA
ENSMUSG00000028036	197.253	-0.42975	0.369532	-1.16296	0.244847	0.999996	3	151796502	151837630	Ptgfr	prostaglandin F receptor	protein_coding	19220	https://www.ncbi.nlm.nih.gov/gene/19220
ENSMUSG00000057836	19.0261	-1.18342	1.01761	-1.16295	0.244852	0.999996	X	73086293	73097095	Xlr3a	X-linked lymphocyte-regulated 3A	protein_coding	22445	https://www.ncbi.nlm.nih.gov/gene/22445
ENSMUSG00000073590	171.686	0.268329	0.230763	1.16279	0.244915	0.999996	18	37655451	37661742	3222401L13Rik	RIKEN cDNA 3222401L13 gene	lincRNA
ENSMUSG00000112311	1.62313	3.25743	2.80156	1.16272	0.244943	0.999996	10	81887013	81887964	Gm8153	predicted gene 8153	processed_pseudogene
ENSMUSG00000035413	692.98	-0.18922	0.162796	-1.16231	0.245108	0.999996	11	80810175	80822033	Tmem98	transmembrane protein 98	protein_coding	103743	https://www.ncbi.nlm.nih.gov/gene/103743
ENSMUSG00000028064	80.7461	-0.48143	0.41425	-1.16217	0.245165	0.999996	3	88435959	88461182	Sema4a	sema domain, immunoglobulin domain (Ig), transmembrane domain (TM) and short cytoplasmic domain, (semaphorin) 4A	protein_coding	20351	https://www.ncbi.nlm.nih.gov/gene/20351
ENSMUSG00000022811	1301.15	0.194068	0.167046	1.16177	0.24533	0.999996	16	33380836	33504363	Zfp148	zinc finger protein 148	protein_coding	22661	https://www.ncbi.nlm.nih.gov/gene/22661
ENSMUSG00000041119	93.5111	0.683659	0.588687	1.16133	0.245508	0.999996	17	31386210	31476310	Pde9a	phosphodiesterase 9A	protein_coding	18585	https://www.ncbi.nlm.nih.gov/gene/18585
[truncated: 49,150 more rows]
